# Supplementary material for: Evidence for the role of transposons in the recruitment of cis-regulatory motifs during the evolution of C4 photosynthesis
Source: BMC Genomics. 2016 Mar 8;17:201. doi: 10.1186/s12864-016-2519-3 (PMC4782515; doi:10.1186/s12864-016-2519-3)
Supplement: Additional file 2: — Potentially recruited network-derived motifs related to C4 photosynthesis. (XLSX 15 kb) [file 12864_2016_2519_MOESM2_ESM.xlsx]

## Sheet: Sheet1
Additional file 2: Potentially recruited network derived motifs related to C4 photosynthesis
TCTCCG	TAACGG	AGCGGCGA	CGTAGT	CGCATA	AGTCGC	GGCATA	CTGGCA	CATATCGG	ACGCTC
CTATACGC	CGCAAC	CAGGCGCT	CGCGTT	ATACTG	TTCAGTCT	AGTCGCAC	TTCCGC	CGCGGAAT	GCCCCG
CCTCTAAA	CGACTC	CCTACGCC	CTCAGTAG	AATGGG	GGCGGTGC	CGCTTT	TTCGAG	TCCGTT	CGTTCT
GCTACTGG	TTCCCAAA	GTGCGA	CCAGTA	GCCTTCCA	TAGTCCTC	GCGTCA	CGTCTA	CCGGTT	TCGATG
ACCCCAAG	CGGGTC	CAGTCG	TGGACG	GCGAGCGA	CGGGGA	ACTTACGG	CGTCTG	TGCGGT	GCTACGGC
GCTCAG	ACTCTG	TTTCGGAT	GCCCACTT	GCTGTA	ATCCCACC	AATACG	TACACG	GATCTGCT	CTGTAC
AGTACG	GGTATTCG	CTCACGCC	CCGTCGTC	CGCATT	TACTGG	CGTCCAAC	GGGATATT	TAGACG	TGACCAAA
ATGCGT	TAACGT	GGCCTTAA	GCACCT	GCAGTA	TTAAGCCC	AACGCACGGG	CGGATT	AAGTCG	ACGCTT
AGTGTTAGGG	GTAGCG	CATAGA	ACTACCAT	CTCAGC	TCCAAACG	GGCATT	TTGCCGGA	TACGGTAT	ACCCGATG
AGTACC	GTACTT	ACGGGT	CGAGTCAC	CGGTTA	GTTACGGC	ACAATGCG	AACGCT	AGACTGGA	CTGACCGG
TGCCGC	GTAGCC	AGGTCTCC	GGAGTC	CCCGAT	ACGGAA	AGACCGCG	TGTAACGGCA	TGCGGA	GCGTCTTG
CGTAAG	ATTAGCGC	CGGGAA	CTGGTA	TACGGG	CATCCG	AGACGG	TTGCGTGT	CCTAGT	GCCCCT
TCACTCCC	GATCAGGA	TAAGCG	CCGTCTAG	TACGGA	TTGACG	CTTACT	GCCGGTCT	TTTGCG	CGTTCA
GCAGAT	CCCTTACACT	CAGTTA	GGAGTG	TACGGC	CCACTGCACC	AGACGC	TACGTC	CGCATTCT	GAATGCGA
GAACGC	CACGACTC	TTGCAGTAGG	CCTGTA	ACGCAG	TCAGTG	CCGTAT	AACGCG	ATCGCT	CACGGTTA
CGTAAC	ATCGACGT	ACGTGCGA	CGCTTTAG	CTGGTAACCC	TTTGCGCA	GGCGTCAC	GGTAGA	TTGACGGC	ACTGGG
GAGTCT	GGCCGTAC	CGGCGACC	TCAGGA	CTCAGA	GTTACC	GTGAGTGA	GGCTGTAC	ATTAATCTAG	ACTGGA
GTACGG	ATGCTCGA	ACCGCCGT	CTGATC	ACGCAC	GTTACA	GCGCTA	AACGCC	ACTCGG	GGTATC
ATGCGG	GTAAGGTA	GATTCG	CTGTACGA	ACGCAA	ACAACGTG	GCATCGAT	GCGAGT	ATCGCC	ACTGGC
CGCGATAG	AAAGCG	TAAGCT	CCCACT	CACTCACC	TATCGA	ACAAGCTGAT	AACGCA	AGCGCC	TAGCCA
GCAAGCGC	GGGAAC	TTAGGCGT	GCGCAA	AGGGCG	GAACGCTC	GCCGTA	GGTAGG	AGGGTA	TAGTCA
ATTACGCT	TAATCG	CCGAAC	TATCAG	AGGGCC	TATCGC	CTTACG	TCTGGG	GCTTTAGT	CCTTCCCA
TGTAAG	ATAGCC	CCTGCGCC	TTGATCGG	TGTACG	GGGGAC	CCGTAC	GGTATGCA	AGGGTC	TAGTCG
CCCGAAAA	ACACCT	AGACTCGC	AAGTCAATGT	ACGCAT	AGTCCTCC	CGGGGT	TACGTT	ACCGTA	GTGACG
GGTCCGAG	ATAGCG	CGGAAC	GTTCAG	CCTACA	TGCTTAGG	CCGTAA	CCGCATAC	TGGCGT	GAACTC
CACAGACC	AGAGCG	ACGCTAAC	GATCGCCA	CCTACC	TATCGT	CTTACC	AGTCGT	ACGTTC	TGTATTCC
AAGCGAAC	GCGACT	CGGAAA	GATCAC	TTCGCA	CGATAG	ACTCAAAG	CACTCA	CACAGC	AACGTG
CGTGTG	GTCTACGA	TTGGCCGA	TCCCGC	TGCCGAAC	CGATAA	GCACTA	CTTAGGGCGC	ACGTTA	GGCCTGAC
TGCTTTAT	GCGTAG	GTCAAT	AACGCTGC	GCCGGA	CGATAC	GCCGTT	AACTCACG	GGCAGT	CCAAGGGC
TTCGAC	GCTTATCG	TAAGCC	GTAACG	CCAGACGG	TGATTACA	GAACCG	AGCTCCGC	AACGTC	GCGCTT
ATCTCG	GCGTAC	ACACTGGT	GTCGTA	GACTAC	GTCCTTAT	CTGTCCAT	AATTACCC	AGTGCG	CTACGA
CGTGTA	GGTCTA	TCAATGTG	GGGTTC	GCAGCGCA	CCACGT	TACCTC	TACGTTCT	CGTGAG	GTAACTAT
TGTATCGC	GCGTAA	GGTCCC	GTAACC	CCTATGGC	GGCGTT	CTTAAGGC	ACTGCAAGCG	GTCCTG	ACGTCC
GCCGCTTG	CTCGTAGT	AACGTCCA	CCGTAGTG	GCAACTAT	ACGTTGGC	GACGTTCT	TGATCG	AGAGTC	ACCTAC
GACTGG	CAGTACGT	TCTACG	TCGATCCT	TTTGCGGT	TACCGA	GTGTCC	GTAGTAGG	ACGGCC	ACACCG
TAAGGC	TATCGG	AGACCC	TAGTACGG	CGAATC	CGCTTG	ATGCCG	ACCTGGGA	GCGTGATC	GGCGTTAG
GCTTCCCG	GCGACC	TAGCGTTAGA	CAGCGA	CGAATA	TACCGC	GACGCTGT	TTACCG	CATAACGA	TCGACCTG
TGACTC	GACGCGCT	CGCAAA	TGCGAA	CCTGGTAG	CGCTTA	GTTACCAG	CGTTGCGA	CGTGAA	CCGCAC
AGTAGA	CTCAGT	ATACCG	TCGCAG	CGATTACA	TACCGG	CTAGCGAC	TGCGTA	AGCTTCCC	CCAATCCG
AAGCCC	CGTACT	ACTGAG	CAGCGG	GTCACG	CCACGA	CCCGGT	CGGTAT	TCCTAACC	ACGTCT
TCCTTAGG	CGCGATTA	TACCCCGA	TCGCAC	CTGTCGTT	GCCAGT	CTTGCG	TTACCC	TACGCT	ATCAATGG
TCCCGA	GCAGGG	GCCTAC	AACGGC	GCAACT	GCCGTAAT	CGAAAG	GCCGTTAA	CGTTAA	GATCCG
CAGCGTCG	CCGTGA	AGGTCG	ATTCGG	TTACTG	GGCGTA	AAGAGC	GGACTC	GTTAAG	CCGCAT
ACCGAT	AAGAGCAA	TCCGCTAT	CCGTTA	GGCCTA	CCACGG	AAGCGT	CATTCG	TATTACGC	CGTACTAG
CTTGCGAC	AGTAAC	TCCACAGT	CGTTTA	AATCGG	TCGTGTGA	CACGGA	TGACCT	CGGAAT	CCCAAT
GTATCG	ACGCTACT	CTTAGG	CTATCC	AATCGC	GGCTTA	TTGTACGC	ACAGCGGC	CGTGGG	GCGCGCAT
TCTACTAC	CACCTTAC	CGAAACGC	GGTACG	CTTGCGGA	ACTACC	GCTTAC	TCGCTTCCCC	TACGCA	GAATGCTC
CACACGTG	CGTACA	CGCAAT	TCTGCG	TCATTCGT	GCTACC	TCAAGGTA	CCGACT	CGATCA	ATTCGC
GTAACGTG	CGTACC	GGCGATTC	ATTACGGC	CCGAATCT	TACCGT	GCTTAA	GCCTCCCT	GGGGGA	GGTACCCA
GACCCG	GACGCCTT	CTGACT	GCCGATTG	CGCTTACC	ACTACG	AAGCGC	AGGTCTAA	CGCCAGTA	GTACAG
CAGTACCC	CGAGTA	CGCTAG	CTCGTA	TAGGCC	GTAACCGA	AAGCGA	GTAGGA	TGGCAGTT	CAGAAT
CTGGAG	CTTATGGT	ATGCGTAC	TTGACCCG	ATCGGC	CGTTGA	AAGCGG	AGTGGCTC	CTGTCACG	CGGCTCCA
CCGGGA	TTCAGT	TACGCTGC	CCCGTA	AACAGTTT	GGCGACATTC	ATCCGT	GCGGGT	CCCAGTCA	GGATCG
TATCCC	ACGTACTA	AGAACTCT	TAACCGTG	AATTGC	AGTCAC	CTGAAACC	TCCGTGTC	GAGACC	CTAAGGTC
GCGAATGT	TATGCG	CGTATGCT	CCCTGA	GGAAGCGT	TAGCGT	ACAGTATA	GGGATC	GGTATCGC	TCCCTTCT
ACAGAT	ACTGGCCG	GTTAGCGT	TTAAGC	CTGGGA	CTACCAGG	TTGCGCGC	TTAGCG	CGTAAT	TCTCTG
ATTCCG	CTACAGCT	TTGCGT	TAGATC	CGTCGTTG	AGCGTT	CAGTAT	AACGCACG	GAACCGTG	GGGCGT
CCTGACGA	TATTCG	CTGACG	AATGCG	TACCGTAC	TGGGCACA	GTACGC	GGCGGACA	GCGTTA	GGTTCA
GGCCGGAC	GTGTAC	TCTGTT	TGGCAT	CGTAACGT	TACTCAGC	CAGCGTGC	GCCTAT	GCGTTC	GAATCA
TTATCG	CTTGTCAT	GCCTTA	CTCGGTAT	GCGATT	AGTAACGG	ACCGTATC	CGAATCGC	ATCGGT	ACGACA
AATAACGC	TGTAGG	TGCCTTAG	GGCCTACA	ACTGCGTT	ACAGGT	GGAAACCC	CCGATCCT	CTTCCC	TCGGAT
AGCCGGTT	TTCGGA	CGCTAT	TTACGC	CAGGAA	CGTTCC	CCGGCT	GTATTC	GGAAGT	CTATCG
CGCAGA	ATTGCG	TCGCTGAA	TTACGA	TCGCTT	GTAGGC	ACGACTGT	TGACGT	CTTCCG	TGACCC
CCAATC	TCCGTC	GATACG	TGACGG	CTAAGA	AGCGTA	CGGTCA	CCAGAC	TCCGCA	TCGTTCCA
CTACTGCA	GTCTAC	GATACC	TTACGG	TACAGG	AGCGTC	TGCGGCCA	GCTCCT	GCGTTT	ACGCCC
TAGGGA	TCCGTA	TCGTATGG	TGACGC	GAGCGG	TGGTCCTG	ATCGGTCA	GTAAGA	GTGCAGTA	AGCAGAAT
AACGAC	GAGCGCAT	GACGCC	AGCATATG	AGCTCCTT	TAGCGA	GGGTAT	CACCGGCG	TGTATC	GACCTA
AGGGTGAC	CTGGCCGG	AGTCTACG	GGCAAT	CTGGGT	AGCCGT	GACCGA	TTTCCGGC	CGTTAG	TCTAACGCTA
AGTCGTAC	CAAGCGTG	GTTTCGGG	CAGGGT	TACAGC	GTCATG	GTTCCG	TAATGGGA	TAACCG	CCTAAC
GCGAAT	TATAGCGG	GTGCGGAA	CGGGCC	GCTAATCT	ATACAGGA	CCCGCGTA	ATAGGA	GAAACG	AGGCCACA
CAGGTACT	ACCCTG	CCGATT	CGGGCA	TTCACG	CCGTACCA	CCGCTT	GCCCGCAC	AACGTA	ATCTGCCG
GGGACCCT	TTCCGGCC	GCGTAT	TAAGAC	AGGACT	CCAGGT	ATACGA	GTAAGG	CGTTAC	CCGTCA
TACCCG	ACCGGC	AGGATT	TACTCG	GCGATA	TTGGAA	ATACGC	CTCACATC	TTCGTA	ATCGTCCC
ATTCTCCG	CTGGCTGT	GGACGT	CATCGC	GGGCTT	ACGTGA	GGGTAG	TTACGCGT	CAAGTCGT	AGTCTC
TGATAG	CAGGATTC	GATCAG	AAACTGTA	CAGGAT	GTCCCT	TAAGGCGT	TACTGCCG	CGTGAC	ACGCTA
TGACAG	ATCGTA	TGAGCG	CAGGGG	CGATTG	TGTACTAC	ATACGG	GGGTCA	TCTTGCGT	TAACTC
ATCACG	TCAGCA	GACGCT	CCTGAC	CGATTC	GTCTCC	CATTCGTG	ATTGCC	CTGAGT	CTTATC
TCAGTATG	TAGTAC	ACGTGACA	CAGGGC	CGATTA	CTAACGTG	GCGTGC	GGGTCC	CGTGAT	TCCGTAAG
ATAGGGTC	ACGCAGGA	CTTACCGG	GTACCG	TGCGACTC	GCTACACC	CCACAGCC	CTCAGCTG	CGTTAT	ACGTACAG
GAACTCAG	TCAGCG	CTGGCGCA	AACTCGGT	GGAACG	GGATGC	AAACGC	TCGGTA	TCGTTACT	GACGTA
GCCGAA	ACGTACGGTA	GCGGTC	TACGAT	CCCAGAAG	TCCGTG	ATACGGGA	GGACGACA	GGCGAT	CGTATC
GTAGAC	AATCCG	GCGGTA	GTGGGTTA	TGAACG	CCAGGA	GGTAAT	GCCAGTCT	GCGTTTCG	GCATAC
GGTAAGTC	ACTGCGAG	GATGCGATGC	GCTTGA	CACGAA	CGACCT	ATTGCGGC	CCGGAATC	ACCGCG	CGTATG
CTAGCTTA	GTCAGT	GCGGTG	AGTAGC	AGAACG	CTACGT	CACACCGA	CCAGCGTG	GAAAGCTC	AGCGAT
GAGCGATG	TTCCGT	TTAATACT	AAGGCG	CCATCGCA	TGGGACGC	TGCGCC	CGCACT	ACCGCA	ACTCAC
CGGCTC	CCCAGCGC	ACGCCT	TCACAG	GTGTAAGG	ACGGTA	CGCTGA	ACTGCG	CTGAGG	TTAACC
CAACCCGC	ATCCACGC	TCGTTA	TATACG	TACCAG	CGGCAC	GGTAAC	GTCATTCA	AGGCAA	GTTACG
CGGGAT	CTAGCG	CAGAGT	TACGAG	TCGGCGTT	GATCGG	CGGGATTA	GCGGGATT	ACGTAA	CCAGGC
GCCTGT	CAGGGCCA	ACTTGT	AGACGT	GTCTTAGT	GGTACCGA	GGTAAG	CTCACG	CTACAC	TTAACG
CTACGGTA	CGGTAG	TTGCGA	CGGACA	ACCCGT	CGGCAG	CCTCCGTG	CCGACTTA	CATACG	GCGATTAG
CACGAAAT	TGCAATCC	TTGCGC	ACTCATCT	CAATCG	GATCGC	TGGCCG	TCGGGTCA	GACGTTAC	TCTTGGGT
ATAAGTAG	TCTGTA	AAGTCGGT	GGGTAGGACC	CCTATC	TTCGCAGC	ATTTCG	GACCAG	ACGTAG	AGCGAA
ATATCG	CGGTAC	AGTCAATG	TCGCGTAG	TCCTGA	ATATCTTC	GACCGTAT	TATGGC	GCCCCGAA	GACGTT
TAGTAGGA	CAGTTACG	TTGCGG	TAGCGC	ACGTTCTA	GCTACAGT	CCCCAT	CGTAGG	CCTACG	CGTATT
ACTTAAGA	CGGTAA	ATTACC	CGGATA	ACTAAG	TGCGAC	AAGGGCCA	CGTAGA	TGCCGATT	TAAACG
GCGTGAGA	CGGCTTAG	GTGCGG	ATTAAC	TATGCCGA	CTGTTTCT	ATCGGG	GTCGGA	TCGGCGTTTC	CCCCGA
GCGTCT	AGGCGT	ACTGGATC	CGCTCA	CGCATACG	CGGCAT	AGCGGA	CCCCGGTC	TGTCGACTGG	CTAGCGGG
CCAGCG	TTCCGG	AGCCATTT	GTAATG	ACCATCTC	ACTGTA	CCAAGCGA	CCACTG	GTTGCGAT	CTGTGA
TTCTACTCAC	GTGGGT	ATTACG	ACGCTG	TAACGC	GGGCAA	AGCGGC	GGGCGTCT	CCCAGT	TCACCGGG
GGAATG	TTCCGA	CACGAAATGG	ACCCCG	ACGTTCAA	GCGATC	ATCGGA	GGCAATCC	ATCCCG	CAGGCCGA
