# Supplementary material for: Evidence for the role of transposons in the recruitment of cis-regulatory motifs during the evolution of C4 photosynthesis
Source: BMC Genomics. 2016 Mar 8;17:201. doi: 10.1186/s12864-016-2519-3 (PMC4782515; doi:10.1186/s12864-016-2519-3)
Supplement: Additional file 3: — Potentially recruited network-derived motifs located within the overlapping region of transposable elements and the promoter region of the donor gene. (XLSX 1074 kb) [file 12864_2016_2519_MOESM3_ESM.xlsx]

## Sheet: Sheet1
Additional file 3: Potentially recruited network derived motifs located in the overlap region of transposable elements and donor's promoter
Motif	Transposable elements	Donors
TCTCCG	ORSgTERT00200792	OS01G0563500
TCTCCG	ORSgTERTOOT00065	OS06G0171900
TCTCCG	ORSiTETNOOT00122	OS01G0135600
TCTCCG	ORSgTERT00200318	OS01G0563500
TCTCCG	ORSgTERT00200510	OS01G0563500
TCTCCG	ORSiTERT00200075	OS01G0563500
TCTCCG	ORSgTERT00201313	OS01G0563500
TCTCCG	ORSgTERT00201131	OS01G0563500
TCTCCG	ORSiTETNOOT00130	OS01G0135600
TCTCCG	ORSgTEMT00300093	OS06G0116300
TCTCCG	ORSgTERT00100667	OS02G0264800
TCTCCG	ORSgTEMT00300088	OS06G0116300
TCTCCG	ORSgTERT00100259	OS02G0264800
TCTCCG	ORSgTEMT00300154	OS06G0116300
TCTCCG	ORSgTERT00100416	OS02G0264800
TCTCCG	ORSgTERT00200575	OS01G0563500
TCTCCG	ORSgTERT00200072	OS01G0563500
TCTCCG	ORSgTERT00100363	OS02G0264800
TCTCCG	ORSgTERT00200857	OS01G0563500
TCTCCG	ORSgTEMT00300130	OS06G0116300
TCTCCG	ORSgTERT00201091	OS01G0563500
TCTCCG	ORSgTERT00100310	OS02G0264800
TCTCCG	ORSgTERT00200118	OS01G0563500
TCTCCG	ORSgTEMT00300064	OS06G0116300
TCTCCG	ORSgTEMT00300108	OS06G0116300
TCTCCG	ORSgTEMT00300074	OS06G0116300
TCTCCG	ORSgTERT00200262	OS01G0563500
TCTCCG	ORSgTERT00200301	OS01G0563500
TCTCCG	ORSiTERT00200080	OS01G0563500
TCTCCG	ORSiTERTOOT00022	OS01G0566100
TCTCCG	ORSgTERTOOT00073	OS01G0566100
TCTCCG	ORSgTERT00201310	OS01G0563500
TCTCCG	ORSgTEMT00300142	OS06G0116300
TCTCCG	ORSgTEMT00300097	OS06G0116300
TCTCCG	ORSiTERT00100061	OS02G0264800
TCTCCG	ORSgTEMT00300144	OS06G0116300
TCTCCG	ORSgTEMT00300040	OS06G0116300
TCTCCG	ORSgTERTOOT00087	OS01G0563500
TCTCCG	ORSgTERT00100117	OS02G0264800
TCTCCG	ORSgTEMT00300132	OS06G0116300
TCTCCG	ORSgTERT00200773	OS01G0563500
TCTCCG	ORSgTERT00201155	OS01G0563500
TCTCCG	ORSgTEMT00300021	OS06G0116300
TCTCCG	ORSgTEMT00300062	OS06G0116300
TCTCCG	ORSgTERT00100012	OS02G0264800
TCTCCG	ORSgTEMT00300049	OS06G0116300
TCTCCG	ORSgTEMT00300057	OS06G0116300
TCTCCG	ORSgTEMT00300063	OS06G0116300
TCTCCG	ORSgTEMT00300073	OS06G0116300
TCTCCG	ORSgTERT00201053	OS01G0563500
TCTCCG	ORSgTEMT00300116	OS06G0116300
TCTCCG	ORSgTEMT00300100	OS06G0116300
TCTCCG	ORSgTERT00200396	OS01G0563500
TCTCCG	ORSgTEMT00300026	OS06G0116300
TCTCCG	ORSgTEMT00300070	OS06G0116300
TCTCCG	ORSgTERT00200178	OS01G0563500
TCTCCG	ORSgTERT00200641	OS01G0563500
TCTCCG	ORSgTERT00201340	OS01G0563500
TCTCCG	ORSgTEMT00300123	OS06G0116300
TCTCCG	ORSgTERT00200537	OS01G0563500
TCTCCG	ORSgTEMT00300127	OS06G0116300
TCTCCG	ORSgTEMT00300161	OS06G0116300
TCTCCG	ORSiTETNOOT00118	OS01G0188100
TCTCCG	ORSgTERT00200846	OS01G0563500
TCTCCG	ORSgTERTOOT00096	OS01G0566100
TCTCCG	ORSgTERT00200343	OS01G0563500
TCTCCG	ORSgTERTOOT00037	OS01G0563500
TCTCCG	ORSgTEMT00300102	OS06G0116300
TCTCCG	ORSgTERT00201385	OS01G0563500
TCTCCG	ORSgTERT00200824	OS01G0563500
TCTCCG	ORSgTERT00200976	OS01G0563500
TCTCCG	ORSiTERT00200074	OS01G0563500
TCTCCG	ORSgTEMT00300114	OS06G0116300
TCTCCG	ORSgTEMT00300134	OS06G0116300
TCTCCG	ORSgTERT00200183	OS01G0563500
TCTCCG	ORSgTEMT00300110	OS06G0116300
TCTCCG	ORSgTEMT00300135	OS06G0116300
TCTCCG	ORSgTERT00201181	OS01G0563500
TCTCCG	ORSgTERT00201200	OS01G0563500
TCTCCG	ORSgTERTOOT00039	OS06G0171900
TCTCCG	ORSgTERTOOT00096	OS06G0171900
TCTCCG	ORSgTERT00200166	OS01G0563500
TCTCCG	ORSgTERT00201216	OS01G0563500
TCTCCG	ORSiTERTOOT00341	OS02G0264800
TCTCCG	ORSgTEMT00300139	OS06G0116300
TCTCCG	ORSgTERT00200413	OS01G0563500
TCTCCG	ORSgTERT00200317	OS01G0563500
TCTCCG	ORSgTERT00200836	OS01G0563500
TCTCCG	ORSgTEMT00300042	OS06G0116300
TCTCCG	ORSgTERT00201382	OS01G0563500
TCTCCG	ORSiTETNOOT00109	OS01G0135600
TCTCCG	ORSgTERT00100257	OS02G0264800
CCTCTAAA	ORSgTEMT03800093	OS10G0563400
CCTCTAAA	ORSgTEMT03800108	OS10G0563400
CCTCTAAA	ORSgTEMT03800091	OS10G0563400
CCTCTAAA	ORSgTEMT03800046	OS10G0563400
CCTCTAAA	ORSgTEMT03800001	OS10G0563400
CCTCTAAA	ORSgTEMT03800015	OS10G0563400
CCTCTAAA	ORSgTEMT03800120	OS10G0563400
CCTCTAAA	ORSgTEMT03800084	OS10G0563400
CCTCTAAA	ORSgTEMT03800073	OS10G0563400
CCTCTAAA	ORSgTEMT03800044	OS10G0563400
CCTCTAAA	ORSgTEMT03800011	OS10G0563400
ACCCCAAG	ORSgTEMT02000031	OS11G0683500
GCTCAG	ORSgTEMT02400239	OS02G0244300
GCTCAG	ORSgTEMT02400184	OS02G0244300
GCTCAG	ORSgTEMT00100936	OS07G0567300
GCTCAG	ORSgTEMT02400107	OS02G0244300
GCTCAG	ORSgTEMT02400091	OS02G0244300
GCTCAG	ORSgTEMT02400019	OS02G0244300
GCTCAG	ORSgTERTOOT00065	OS06G0171900
GCTCAG	ORSgTEMT02400036	OS02G0244300
GCTCAG	ORSgTEMT02400179	OS02G0244300
GCTCAG	ORSgTEMT02400055	OS02G0244300
GCTCAG	ORSgTEMT02400130	OS02G0244300
GCTCAG	ORSiTERT00200148	OS07G0556200
GCTCAG	ORSiTETNOOT00062	OS11G0171500
GCTCAG	ORSiTETN00200009	OS02G0179300
GCTCAG	ORSgTEMT02400059	OS02G0244300
GCTCAG	ORSgTEMT00900957	OS02G0158400
GCTCAG	ORSgTEMT02400185	OS02G0244300
GCTCAG	ORSgTEMT02400089	OS02G0244300
GCTCAG	ORSgTEMT02400099	OS02G0244300
GCTCAG	ORSgTEMT02400231	OS02G0244300
GCTCAG	ORSgTEMT02400004	OS02G0244300
GCTCAG	ORSgTEMT02400041	OS02G0244300
GCTCAG	ORSiTETNOOT00052	OS07G0592300
GCTCAG	ORSgTEMT02400200	OS02G0244300
GCTCAG	ORSgTEMT02400104	OS02G0244300
GCTCAG	ORSgTEMT02400254	OS02G0244300
GCTCAG	ORSgTEMT02400117	OS02G0244300
GCTCAG	ORSiTETNOOT00048	OS07G0592300
GCTCAG	ORSiTETNOOT00052	OS11G0171500
GCTCAG	ORSgTEMT02400169	OS02G0244300
GCTCAG	ORSiTETNOOT00059	OS11G0171500
GCTCAG	ORSiTETNOOT00048	OS11G0171500
GCTCAG	ORSgTEMT02400201	OS02G0244300
GCTCAG	ORSiTETNOOT00062	OS07G0592300
GCTCAG	ORSgTEMT02400056	OS02G0244300
GCTCAG	ORSgTEMT02400071	OS02G0244300
GCTCAG	ORSgTEMT02400258	OS02G0244300
GCTCAG	ORSgTEMT02400158	OS02G0244300
GCTCAG	ORSgTERT00100611	OS11G0219000
GCTCAG	ORSgTEMT02400266	OS02G0244300
GCTCAG	ORSgTERTOOT00073	OS01G0566100
GCTCAG	ORSgTEMT02400205	OS02G0244300
GCTCAG	ORSgTEMT02400154	OS02G0244300
GCTCAG	ORSgTEMT02400255	OS02G0244300
GCTCAG	ORSiTETNOOT00133	OS10G0572000
GCTCAG	ORSiTERT00200080	OS01G0563500
GCTCAG	ORSiTETNOOT00056	OS07G0592300
GCTCAG	ORSgTEMT02400127	OS02G0244300
GCTCAG	ORSgTERT00100535	OS11G0219000
GCTCAG	ORSiTERT00200148	OS01G0563500
GCTCAG	ORSiTETNOOT00055	OS11G0171500
GCTCAG	ORSiTETNOOT00060	OS11G0171500
GCTCAG	ORSiTERTOOT00022	OS06G0171900
GCTCAG	ORSiTETNOOT00057	OS07G0592300
GCTCAG	ORSgTEMT02400166	OS02G0244300
GCTCAG	ORSiTETNOOT00055	OS07G0592300
GCTCAG	ORSiTETNOOT00054	OS11G0171500
GCTCAG	ORSgTEMT02400160	OS02G0244300
GCTCAG	ORSiTETNOOT00058	OS11G0171500
GCTCAG	ORSgTERTOOT00096	OS06G0171900
GCTCAG	ORSgTEMT02400269	OS02G0244300
GCTCAG	ORSgTERTOOT00096	OS01G0655800
GCTCAG	ORSgTEMT02400034	OS02G0244300
GCTCAG	ORSgTEMT02400023	OS02G0244300
GCTCAG	ORSiTETN00200010	OS02G0179300
GCTCAG	ORSgTETN00200001	OS02G0179300
GCTCAG	ORSiTETNOOT00054	OS07G0592300
GCTCAG	ORSgTEMT02400261	OS02G0244300
GCTCAG	ORSiTERTOOT00022	OS01G0566100
GCTCAG	ORSgTETN00200008	OS02G0179300
GCTCAG	ORSiTETNOOT00056	OS11G0171500
GCTCAG	ORSgTEMT02400153	OS02G0244300
GCTCAG	ORSgTERT00201382	OS01G0563500
GCTCAG	ORSgTEMT02400183	OS02G0244300
GCTCAG	ORSgTEMT00100420	OS11G0171500
GCTCAG	ORSgTEMT02400077	OS02G0244300
GCTCAG	ORSgTEMT02400168	OS02G0244300
GCTCAG	ORSgTEMT02400173	OS02G0244300
GCTCAG	ORSgTERTOOT00043	OS07G0406600
GCTCAG	ORSgTEMT02400047	OS02G0244300
GCTCAG	ORSiTERT00200074	OS07G0556200
GCTCAG	ORSgTEMT00100470	OS07G0567300
GCTCAG	ORSgTEMT02400186	OS02G0244300
GCTCAG	ORSiTETN00200040	OS02G0179300
GCTCAG	ORSgTEMT02400084	OS02G0244300
GCTCAG	ORSgTEMT02400052	OS02G0244300
GCTCAG	ORSgTEMT02400217	OS02G0244300
GCTCAG	ORSgTEMT02400220	OS02G0244300
GCTCAG	ORSgTEMT02400230	OS02G0244300
GCTCAG	ORSiTERT00200147	OS11G0140400
GCTCAG	ORSgTEMT02400112	OS02G0244300
GCTCAG	ORSgTEMT02400252	OS02G0244300
GCTCAG	ORSgTEMT02400087	OS02G0244300
GCTCAG	ORSgTEMT02400163	OS02G0244300
GCTCAG	ORSgTEMT02400079	OS02G0244300
GCTCAG	ORSgTEMT02400014	OS02G0244300
GCTCAG	ORSgTEMT02400029	OS02G0244300
GCTCAG	ORSgTEMT02400175	OS02G0244300
GCTCAG	ORSgTEMT02400125	OS02G0244300
GCTCAG	ORSgTEMT02400100	OS02G0244300
GCTCAG	ORSgTEMT02400045	OS02G0244300
GCTCAG	ORSgTEMT02400177	OS02G0244300
GCTCAG	ORSiTERT00200141	OS01G0563500
GCTCAG	ORSgTEMT02400098	OS02G0244300
GCTCAG	ORSgTEMT02400053	OS02G0244300
GCTCAG	ORSiTERTOOT00025	OS07G0406600
GCTCAG	ORSiTETNOOT00057	OS11G0171500
GCTCAG	ORSgTEMT02400051	OS02G0244300
GCTCAG	ORSgTEMT00100175	OS11G0171500
GCTCAG	ORSiTETNOOT00059	OS07G0592300
GCTCAG	ORSgTEMT02400150	OS02G0244300
GCTCAG	ORSgTEMT02400070	OS02G0244300
GCTCAG	ORSgTEMT02400027	OS02G0244300
GCTCAG	ORSgTETN00200007	OS02G0179300
GCTCAG	ORSiTERT00200078	OS07G0406600
GCTCAG	ORSgTEMT02400065	OS02G0244300
GCTCAG	ORSgTEMT02400208	OS02G0244300
GCTCAG	ORSgTEMT02400236	OS02G0244300
GCTCAG	ORSgTEMT02400054	OS02G0244300
GCTCAG	ORSgTEMT02400101	OS02G0244300
GCTCAG	ORSiTETNOOT00061	OS11G0171500
GCTCAG	ORSgTEMT02400108	OS02G0244300
GCTCAG	ORSgTEMT02400267	OS02G0244300
GCTCAG	ORSgTEMT02400061	OS02G0244300
GCTCAG	ORSgTEMT02400143	OS02G0244300
GCTCAG	ORSgTEMT02400155	OS02G0244300
GCTCAG	ORSgTEMT02400148	OS02G0244300
GCTCAG	ORSgTEMT02400223	OS02G0244300
GCTCAG	ORSiTETNOOT00058	OS07G0592300
GCTCAG	ORSgTEMT02400242	OS02G0244300
GCTCAG	ORSiTETNOOT00060	OS07G0592300
GCTCAG	ORSgTEMT02400038	OS02G0244300
GCTCAG	ORSgTEMT02400207	OS02G0244300
GCTCAG	ORSgTEMT02400025	OS02G0244300
GCTCAG	ORSgTEMT02400140	OS02G0244300
GCTCAG	ORSgTEMT02400020	OS02G0244300
GCTCAG	ORSgTEMT02400162	OS02G0244300
GCTCAG	ORSiTERTOOT00022	OS03G0268600
GCTCAG	ORSiTETNOOT00119	OS03G0227800
GCTCAG	ORSgTEMT02400131	OS02G0244300
GCTCAG	ORSgTERTOOT00096	OS01G0566100
GCTCAG	ORSgTEMT02400206	OS02G0244300
GCTCAG	ORSgTEMT02400135	OS02G0244300
GCTCAG	ORSgTEMT02400264	OS02G0244300
GCTCAG	ORSiTETNOOT00053	OS07G0592300
GCTCAG	ORSgTEMT02400270	OS02G0244300
GCTCAG	ORSgTEMT02400010	OS02G0244300
GCTCAG	ORSiTETN00200041	OS02G0179300
GCTCAG	ORSgTEMT02400156	OS02G0244300
GCTCAG	ORSgTEMT02400257	OS02G0244300
GCTCAG	ORSiTETNOOT00053	OS11G0171500
GCTCAG	ORSgTEMT02400215	OS02G0244300
GCTCAG	ORSiTERTOOT00116	OS07G0406600
GCTCAG	ORSgTEMT02400235	OS02G0244300
GCTCAG	ORSgTEMT02400226	OS02G0244300
GCTCAG	ORSgTEMT02400102	OS02G0244300
GCTCAG	ORSiTERT00200074	OS01G0563500
GCTCAG	ORSgTEMT02400067	OS02G0244300
GCTCAG	ORSgTEMT02400142	OS02G0244300
GCTCAG	ORSgTEMT02400114	OS02G0244300
GCTCAG	ORSiTERT00400060	OS02G0244300
GCTCAG	ORSgTERTOOT00090	OS07G0406600
GCTCAG	ORSiTERT00200079	OS11G0140600
GCTCAG	ORSgTERT00200548	OS07G0406600
GCTCAG	ORSgTEMT02400129	OS02G0244300
GCTCAG	ORSgTEMT02400106	OS02G0244300
GCTCAG	ORSgTEMT02400243	OS02G0244300
GCTCAG	ORSgTEMT02400093	OS02G0244300
GCTCAG	ORSgTEMT02400103	OS02G0244300
GCTCAG	ORSgTEMT02400040	OS02G0244300
GCTCAG	ORSgTEMT02400013	OS02G0244300
GCTCAG	ORSgTEMT02400085	OS02G0244300
GCTCAG	ORSgTEMT02400214	OS02G0244300
GCTCAG	ORSiTERTOOT00117	OS07G0406600
GCTCAG	ORSgTEMT02400227	OS02G0244300
GCTCAG	ORSgTEMT02400119	OS02G0244300
GCTCAG	ORSiTETNOOT00061	OS07G0592300
GCTCAG	ORSgTERTOOT00039	OS06G0171900
GCTCAG	ORSgTEMT02400219	OS02G0244300
GCTCAG	ORSgTEMT02400003	OS02G0244300
GCTCAG	ORSgTEMT02400210	OS02G0244300
GCTCAG	ORSgTEMT02400251	OS02G0244300
GCTCAG	ORSgTEMT02400139	OS02G0244300
GCTCAG	ORSgTEMT02400007	OS02G0244300
GCTCAG	ORSgTEMT00100175	OS07G0592300
GCTCAG	ORSgTEMT02400138	OS02G0244300
GCTCAG	ORSgTEMT02400057	OS02G0244300
GCTCAG	ORSgTEMT02400224	OS02G0244300
GCTCAG	ORSgTEMT02400008	OS02G0244300
GCTCAG	ORSgTEMT02400196	OS02G0244300
GCTCAG	ORSgTERTOOT00096	OS03G0268600
GCTCAG	ORSgTEMT02400188	OS02G0244300
GCTCAG	ORSiTETNOOT00119	OS11G0132700
AGTACG	ORSiTETN00200009	OS03G0310400
AGTACG	ORSiTETNOOT00133	OS11G0195100
AGTACG	ORSiTETNOOT00109	OS11G0195100
AGTACG	ORSiTERTOOT00141	OS11G0150100
AGTACG	ORSiTERT00200147	OS11G0140400
AGTACG	ORSiTERTOOT00275	OS03G0227300
AGTACG	ORSiTERTOOT00301	OS11G0198100
AGTACG	ORSiTETNOOT00105	OS03G0225100
AGTACG	ORSiTERT00200080	OS11G0140600
AGTACG	ORSiTERT00200079	OS11G0140600
AGTACG	ORSiTETNOOT00072	OS03G0213800
AGTACG	ORSiTETNOOT00180	OS11G0140600
ATGCGT	ORSgTEMT01601379	OS01G0586600
ATGCGT	ORSiTERT00200074	OS08G0343300
ATGCGT	ORSiTERT00200147	OS01G0582600
ATGCGT	ORSgTEMT01601184	OS01G0586600
ATGCGT	ORSiTERT00200148	OS08G0338600
ATGCGT	ORSgTERTOOT00096	OS08G0326900
ATGCGT	ORSiTERTOOT00296	OS08G0333000
ATGCGT	ORSgTERT00100117	OS02G0264800
ATGCGT	ORSgTEMT00100964	OS01G0694200
ATGCGT	ORSiTERTOOT00028	OS08G0343300
ATGCGT	ORSiTERTOOT00341	OS02G0264800
ATGCGT	ORSgTERTOOT00039	OS08G0326900
ATGCGT	ORSgTERT00100416	OS02G0264800
ATGCGT	ORSiTERT00200080	OS08G0343300
ATGCGT	ORSgTERT00100363	OS02G0264800
ATGCGT	ORSgTERT00100310	OS02G0264800
ATGCGT	ORSgTERTOOT00065	OS08G0326900
ATGCGT	ORSgTEMT00100351	OS01G0694200
ATGCGT	ORSiTERT00200080	OS01G0563500
TGCCGC	ORSgTERT00200792	OS01G0563500
TGCCGC	ORSiTETNOOT00122	OS01G0135600
TGCCGC	ORSgTERT00201091	OS01G0563500
TGCCGC	ORSgTERT00200510	OS01G0563500
TGCCGC	ORSgTERT00201313	OS01G0563500
TGCCGC	ORSgTERT00201131	OS01G0563500
TGCCGC	ORSiTERTOOT00341	OS07G0446100
TGCCGC	ORSgTERT00200575	OS01G0563500
TGCCGC	ORSgTERT00201340	OS01G0563500
TGCCGC	ORSgTERT00200863	OS01G0563500
TGCCGC	ORSiTERT00200080	OS01G0563500
TGCCGC	ORSgTERT00200773	OS01G0563500
TGCCGC	ORSiTETNOOT00118	OS01G0188100
TGCCGC	ORSgTERT00200976	OS01G0563500
TGCCGC	ORSiTERT00200074	OS07G0425000
TGCCGC	ORSgTERT00200262	OS01G0563500
TGCCGC	ORSgTERTOOT00096	OS06G0171900
TGCCGC	ORSgTERT00200301	OS01G0563500
TGCCGC	ORSiTERT00200077	OS01G0563500
TGCCGC	ORSiTERT00200079	OS01G0563500
TGCCGC	ORSgTERTOOT00073	OS01G0566100
TGCCGC	ORSgTERT00200072	OS01G0563500
TGCCGC	ORSgTERT00201310	OS01G0563500
TGCCGC	ORSgTERTOOT00003	OS01G0563500
TGCCGC	ORSgTERTOOT00087	OS01G0563500
TGCCGC	ORSgTERT00200178	OS01G0563500
TGCCGC	ORSgTERT00200318	OS01G0563500
TGCCGC	ORSiTERTOOT00301	OS07G0459400
TGCCGC	ORSgTERT00200118	OS01G0563500
TGCCGC	ORSiTERT00200147	OS01G0582600
TGCCGC	ORSiTERT00200148	OS07G0425000
TGCCGC	ORSgTERT00200641	OS01G0563500
TGCCGC	ORSgTERT00200537	OS01G0563500
TGCCGC	ORSgTERT00201053	OS01G0563500
TGCCGC	ORSgTERT00200846	OS01G0563500
TGCCGC	ORSgTERT00200343	OS01G0563500
TGCCGC	ORSgTERTOOT00037	OS01G0563500
TGCCGC	ORSgTERT00201385	OS01G0563500
TGCCGC	ORSiTETNOOT00120	OS01G0135600
TGCCGC	ORSgTERT00200824	OS01G0563500
TGCCGC	ORSgTERT00200183	OS01G0563500
TGCCGC	ORSgTERT00201155	OS01G0563500
TGCCGC	ORSgTERT00201181	OS01G0563500
TGCCGC	ORSiTETNOOT00116	OS01G0135600
TGCCGC	ORSgTERT00200857	OS01G0563500
TGCCGC	ORSgTERT00200166	OS01G0563500
TGCCGC	ORSgTERT00201216	OS01G0563500
TGCCGC	ORSgTERT00200413	OS01G0563500
TGCCGC	ORSgTERT00200317	OS01G0563500
TGCCGC	ORSgTERT00200836	OS01G0563500
TGCCGC	ORSiTETNOOT00109	OS01G0135600
TGCCGC	ORSgTERTOOT00096	OS01G0566100
CGTAAG	ORSiTETNOOT00127	OS08G0326100
CGTAAG	ORSgTEMT01700332	OS01G0572700
CGTAAG	ORSiTETNOOT00116	OS08G0326100
CGTAAG	ORSgTEMT01700577	OS01G0572700
CGTAAG	ORSgTERTOOT00039	OS08G0326900
CGTAAG	ORSiTETNOOT00116	OS01G0135600
CGTAAG	ORSgTERTOOT00096	OS08G0326900
CGTAAG	ORSgTEMT01700323	OS01G0572700
CGTAAG	ORSgTERTOOT00065	OS08G0326900
CGTAAG	ORSgTEMT01702200	OS01G0572700
CGTAAG	ORSgTERTOOT00073	OS08G0326900
CGTAAG	ORSgTEMT01702155	OS01G0572700
CGTAAG	ORSgTEMT01702035	OS01G0572700
CGTAAG	ORSgTEMT01700919	OS01G0572700
GCAGAT	ORSgTEMT00901342	OS07G0618600
GCAGAT	ORSgTERTOOT00071	OS07G0608500
GCAGAT	ORSgTEMT00100753	OS02G0688500
GCAGAT	ORSgTERTOOT00009	OS07G0608500
GCAGAT	ORSgTERTOOT00073	OS07G0608500
GCAGAT	ORSiTERTOOT00022	OS07G0608500
GCAGAT	ORSgTEMT00100748	OS07G0618600
GCAGAT	ORSgTEMT00101113	OS07G0618600
GCAGAT	ORSgTERTOOT00012	OS07G0608500
GCAGAT	ORSgTETNOOT01443	OS07G0629000
GCAGAT	ORSgTETNOOT01826	OS06G0132400
GCAGAT	ORSgTERTOOT00080	OS07G0608500
GCAGAT	ORSiTERTOOT00021	OS07G0608500
GCAGAT	ORSgTERTOOT00007	OS07G0608500
GCAGAT	ORSiTERT00200080	OS07G0556200
GCAGAT	ORSiTERT00200147	OS07G0564000
GCAGAT	ORSgTEMT01602031	OS02G0688500
GCAGAT	ORSgTERTOOT00022	OS07G0608500
GCAGAT	ORSiTERT00200079	OS07G0556200
GCAGAT	ORSgTEMT00901269	OS07G0618600
GCAGAT	ORSiTERT00200144	OS07G0608500
GCAGAT	ORSgTEMT00101589	OS07G0618600
GCAGAT	ORSiTERTOOT00024	OS07G0608500
GCAGAT	ORSgTERTOOT00021	OS07G0608500
GCAGAT	ORSgTEMT00100173	OS07G0618600
GCAGAT	ORSiTERTOOT00282	OS12G0516700
GCAGAT	ORSgTEMT00900456	OS07G0618600
GCAGAT	ORSgTEMT00100865	OS07G0618600
GCAGAT	ORSgTERTOOT00096	OS06G0171900
GCAGAT	ORSgTEMT00900984	OS07G0618600
GCAGAT	ORSgTEMT00900527	OS07G0618600
GCAGAT	ORSgTEMT00101185	OS07G0629000
GCAGAT	ORSgTEMT00101079	OS07G0629000
GCAGAT	ORSgTEMT00900835	OS07G0618600
GCAGAT	ORSgTEMT00100504	OS07G0629000
GCAGAT	ORSgTEMT00901247	OS07G0618600
GCAGAT	ORSgTEMT00100776	OS07G0629000
GCAGAT	ORSgTEMT00100116	OS07G0629000
GCAGAT	ORSiTERTOOT00268	OS12G0516700
GCAGAT	ORSgTERTOOT00031	OS07G0608500
GCAGAT	ORSiTERTOOT00011	OS07G0608500
GCAGAT	ORSgTERTOOT00096	OS07G0608500
GCAGAT	ORSgTETNOOT00939	OS06G0132400
GAACGC	ORSgTERT00100519	OS03G0829100
GAACGC	ORSgTERT00100607	OS03G0829100
GAACGC	ORSgTERT00100027	OS03G0829100
GAACGC	ORSgTERT00100518	OS03G0829100
GAACGC	ORSgTERT00100240	OS03G0829100
GAACGC	ORSgTERT00100668	OS03G0829100
GAACGC	ORSgTERT00100307	OS03G0829100
GAACGC	ORSgTERT00100411	OS03G0829100
GAACGC	ORSgTERT00100324	OS03G0829100
GAACGC	ORSgTERT00100578	OS03G0829100
GAACGC	ORSgTERT00100363	OS03G0829100
GAACGC	ORSgTERT00100033	OS03G0829100
GAACGC	ORSgTERT00100271	OS03G0829100
GAACGC	ORSiTERT00200074	OS07G0425000
GAACGC	ORSgTERT00100012	OS03G0829100
GAACGC	ORSiTERT00200143	OS02G0658500
GAACGC	ORSgTERT00100544	OS03G0829100
GAACGC	ORSgTERT00100008	OS03G0829100
GAACGC	ORSgTERT00100568	OS03G0829100
GAACGC	ORSgTERT00100118	OS03G0829100
GAACGC	ORSiTERT00100070	OS03G0829100
GAACGC	ORSgTERT00100261	OS03G0829100
GAACGC	ORSgTERT00100574	OS03G0829100
GAACGC	ORSgTERT00100385	OS03G0829100
GAACGC	ORSgTERT00100370	OS03G0829100
GAACGC	ORSgTERT00100194	OS03G0829100
GAACGC	ORSgTERT00100005	OS03G0829100
GAACGC	ORSgTERT00100127	OS03G0829100
GAACGC	ORSgTERT00100667	OS03G0829100
GAACGC	ORSgTERT00100259	OS03G0829100
GAACGC	ORSgTERT00100106	OS03G0829100
GAACGC	ORSgTERT00100665	OS03G0829100
GAACGC	ORSgTERT00100077	OS03G0829100
GAACGC	ORSgTERT00100430	OS03G0829100
GAACGC	ORSgTERT00100535	OS03G0829100
GAACGC	ORSgTERT00100543	OS03G0829100
GAACGC	ORSgTERT00100687	OS03G0829100
GAACGC	ORSgTERT00100410	OS03G0829100
GAACGC	ORSgTERT00100692	OS03G0829100
GAACGC	ORSiTERT00100061	OS03G0829100
GAACGC	ORSgTERT00100466	OS03G0829100
GAACGC	ORSgTERT00100541	OS03G0829100
GAACGC	ORSgTERT00100173	OS03G0829100
GAACGC	ORSgTERT00100260	OS03G0829100
GAACGC	ORSgTERT00100016	OS03G0829100
GAACGC	ORSiTETNOOT00133	OS10G0572000
GAACGC	ORSgTERT00100684	OS03G0829100
GAACGC	ORSgTERT00100035	OS03G0829100
GAACGC	ORSgTERT00100306	OS03G0829100
GAACGC	ORSgTERT00100553	OS03G0829100
GAACGC	ORSgTEMT00600266	OS02G0602800
GAACGC	ORSgTERT00100631	OS03G0829100
GAACGC	ORSiTERTOOT00019	OS03G0829100
GAACGC	ORSgTERT00100267	OS03G0829100
GAACGC	ORSiTERT00100066	OS03G0829100
GAACGC	ORSgTERT00100623	OS03G0829100
GAACGC	ORSgTERT00100289	OS03G0829100
GAACGC	ORSgTERT00100325	OS03G0829100
GAACGC	ORSgTERT00100558	OS03G0829100
GAACGC	ORSgTERT00100357	OS03G0829100
GAACGC	ORSgTERT00100080	OS03G0829100
GAACGC	ORSgTERT00100123	OS03G0829100
GAACGC	ORSgTERT00100409	OS03G0829100
GAACGC	ORSgTERT00100407	OS03G0829100
GAACGC	ORSgTERT00100223	OS03G0829100
GAACGC	ORSgTERT00100492	OS03G0829100
GAACGC	ORSgTERT00100351	OS03G0829100
GAACGC	ORSgTERT00100142	OS03G0829100
GAACGC	ORSgTERT00100611	OS03G0829100
GAACGC	ORSiTETNOOT00151	OS03G0844100
GAACGC	ORSgTERT00100604	OS03G0829100
GAACGC	ORSgTERT00100227	OS03G0829100
GAACGC	ORSgTERT00100650	OS03G0829100
GAACGC	ORSiTERT00200147	OS01G0582600
GAACGC	ORSgTERT00100268	OS03G0829100
GAACGC	ORSgTETNOOT01629	OS01G0585300
GAACGC	ORSgTERT00100269	OS03G0829100
GAACGC	ORSgTERT00100450	OS03G0829100
GAACGC	ORSgTERT00100316	OS03G0829100
GAACGC	ORSgTERT00100001	OS03G0829100
GAACGC	ORSgTERT00100532	OS03G0829100
GAACGC	ORSgTERT00100594	OS03G0829100
GAACGC	ORSgTERT00100571	OS03G0829100
GAACGC	ORSgTERT00100449	OS03G0829100
GAACGC	ORSgTERT00100288	OS03G0829100
GAACGC	ORSgTERT00100280	OS03G0829100
GAACGC	ORSgTETNOOT00199	OS01G0585300
GAACGC	ORSgTERT00100129	OS03G0829100
GAACGC	ORSgTERT00100117	OS03G0829100
GAACGC	ORSgTERT00100699	OS03G0829100
GAACGC	ORSgTERT00100257	OS03G0829100
GAACGC	ORSgTERT00100397	OS03G0829100
GAACGC	ORSgTERT00100332	OS03G0829100
GAACGC	ORSgTERT00100310	OS03G0829100
GAACGC	ORSgTERT00100076	OS03G0829100
GAACGC	ORSgTERT00100556	OS03G0829100
GAACGC	ORSgTERT00100468	OS03G0829100
GAACGC	ORSgTERT00100377	OS03G0829100
GAACGC	ORSgTERT00100121	OS03G0829100
GAACGC	ORSgTERT00100575	OS03G0829100
GAACGC	ORSiTERT00200081	OS02G0658500
GAACGC	ORSgTERT00100635	OS03G0829100
GAACGC	ORSgTERT00100346	OS03G0829100
GAACGC	ORSgTERT00100601	OS03G0829100
GAACGC	ORSgTERT00100207	OS03G0829100
GAACGC	ORSgTERT00100502	OS03G0829100
GAACGC	ORSgTERT00100600	OS03G0829100
CGTAAC	ORSiTETNOOT00133	OS10G0572000
CGTAAC	ORSiTERT00200074	OS08G0535100
CGTAAC	ORSgTERTOOT00096	OS06G0171900
CGTAAC	ORSgTEMT01800102	OS10G0542200
CGTAAC	ORSiTERT00100068	OS12G0511500
CGTAAC	ORSiTETNOOT00123	OS02G0722800
CGTAAC	ORSiTETNOOT00106	OS02G0722800
GAGTCT	ORSgTEMT00101161	OS08G0530600
GAGTCT	ORSgTEMT00600052	OS07G0563350
GAGTCT	ORSgTEMT00600108	OS07G0563350
GAGTCT	ORSgTEMT00600062	OS07G0563350
GAGTCT	ORSgTEMT00600106	OS07G0563350
GAGTCT	ORSgTEMT00600129	OS07G0563350
GAGTCT	ORSgTEMT00901297	OS07G0563350
GAGTCT	ORSgTERT00100416	OS02G0264800
GAGTCT	ORSgTEMT02400241	OS07G0569600
GAGTCT	ORSgTEMT00600033	OS07G0563350
GAGTCT	ORSgTEMT02400026	OS07G0569600
GAGTCT	ORSiTETNOOT00104	OS02G0264700
GAGTCT	ORSgTEMT00600287	OS07G0563350
GAGTCT	ORSgTEMT00600497	OS07G0563350
GAGTCT	ORSgTEMT00901720	OS05G0461300
GAGTCT	ORSgTEMT02400166	OS07G0569600
GAGTCT	ORSgTERT00100252	OS02G0260700
GAGTCT	ORSgTEMT00600296	OS07G0563350
GAGTCT	ORSgTEMT00600459	OS07G0563350
GAGTCT	ORSgTERT00100667	OS02G0264800
GAGTCT	ORSgTEMT00600501	OS07G0563350
GAGTCT	ORSgTEMT00900612	OS05G0461300
GAGTCT	ORSgTEMT00100510	OS08G0530600
GAGTCT	ORSgTEMT00600132	OS07G0563350
GAGTCT	ORSgTEMT02400112	OS07G0569600
GAGTCT	ORSgTEMT02400122	OS07G0569600
GAGTCT	ORSgTEMT00901486	OS05G0461300
GAGTCT	ORSgTEMT00600046	OS07G0563350
GAGTCT	ORSgTEMT02400051	OS07G0569600
GAGTCT	ORSgTEMT02400105	OS07G0569600
GAGTCT	ORSgTEMT00600232	OS07G0563350
GAGTCT	ORSgTEMT00600364	OS07G0563350
GAGTCT	ORSgTEMT00600123	OS07G0563350
GAGTCT	ORSgTEMT00600361	OS07G0563350
GAGTCT	ORSgTEMT00900875	OS07G0563350
GAGTCT	ORSgTEMT00600252	OS07G0563350
GAGTCT	ORSgTERTOOT00097	OS08G0559300
GAGTCT	ORSiTERT00100061	OS02G0264800
GAGTCT	ORSgTEMT00900072	OS07G0563350
GAGTCT	ORSgTEMT00600271	OS07G0563350
GAGTCT	ORSgTEMT00600389	OS07G0563350
GAGTCT	ORSgTEMT00600116	OS07G0563350
GAGTCT	ORSgTEMT00600393	OS07G0563350
GAGTCT	ORSgTERT00100012	OS02G0264800
GAGTCT	ORSgTEMT00900854	OS05G0461300
GAGTCT	ORSgTEMT00600582	OS07G0563350
GAGTCT	ORSgTEMT00600529	OS07G0563350
GAGTCT	ORSgTEMT00600381	OS07G0563350
GAGTCT	ORSgTEMT00600577	OS07G0563350
GAGTCT	ORSgTEMT00900301	OS05G0461300
GAGTCT	ORSgTEMT00600276	OS07G0563350
GAGTCT	ORSgTEMT00600447	OS07G0563350
GAGTCT	ORSgTEMT02400197	OS07G0569600
GAGTCT	ORSgTEMT00600372	OS07G0563350
GAGTCT	ORSiTERT00200081	OS03G0162000
GAGTCT	ORSgTEMT02400259	OS07G0569600
GAGTCT	ORSgTEMT00600042	OS07G0563350
GAGTCT	ORSgTEMT00600450	OS07G0563350
GAGTCT	ORSgTEMT02400121	OS07G0569600
GAGTCT	ORSgTEMT02400104	OS07G0569600
GAGTCT	ORSiTERT00200143	OS03G0227800
GAGTCT	ORSgTEMT00901297	OS05G0461300
GAGTCT	ORSgTEMT00600510	OS07G0563350
GAGTCT	ORSgTEMT00600144	OS07G0563350
GAGTCT	ORSgTEMT00600061	OS07G0563350
GAGTCT	ORSgTEMT00600398	OS07G0563350
GAGTCT	ORSgTEMT00901512	OS07G0563350
GAGTCT	ORSgTEMT00900850	OS07G0563350
GAGTCT	ORSgTEMT02400202	OS07G0569600
GAGTCT	ORSiTERT00200081	OS03G0227800
GAGTCT	ORSgTEMT02400168	OS07G0569600
GAGTCT	ORSgTEMT02400126	OS07G0569600
GAGTCT	ORSgTEMT00600044	OS07G0563350
GAGTCT	ORSgTEMT00901615	OS05G0461300
GAGTCT	ORSgTEMT00600343	OS07G0563350
GAGTCT	ORSgTEMT00600584	OS07G0563350
GAGTCT	ORSgTEMT00600411	OS07G0563350
GAGTCT	ORSgTEMT00600063	OS07G0563350
GAGTCT	ORSgTEMT02400142	OS07G0569600
GAGTCT	ORSgTEMT02400204	OS07G0569600
GAGTCT	ORSgTEMT00901332	OS08G0533600
GAGTCT	ORSgTEMT00600585	OS07G0563350
GAGTCT	ORSgTEMT00600028	OS07G0563350
GAGTCT	ORSgTEMT00901591	OS05G0461300
GAGTCT	ORSgTERT00100117	OS02G0264800
GAGTCT	ORSgTEMT02400184	OS07G0569600
GAGTCT	ORSgTEMT00901428	OS07G0563350
GAGTCT	ORSgTEMT00501061	OS03G0176700
GAGTCT	ORSgTEMT00600205	OS07G0563350
GAGTCT	ORSgTEMT00901828	OS05G0461300
GAGTCT	ORSgTEMT02400139	OS07G0569600
GAGTCT	ORSgTEMT02400177	OS07G0569600
GAGTCT	ORSgTEMT00600487	OS07G0563350
GAGTCT	ORSgTEMT02400178	OS07G0569600
GAGTCT	ORSgTEMT00600153	OS07G0563350
GAGTCT	ORSgTEMT02400159	OS07G0569600
GAGTCT	ORSgTEMT00600096	OS07G0563350
GAGTCT	ORSgTEMT00600407	OS07G0563350
GAGTCT	ORSgTEMT00600031	OS07G0563350
GAGTCT	ORSgTEMT02400205	OS07G0569600
GAGTCT	ORSgTEMT00901502	OS07G0563350
GAGTCT	ORSgTEMT00600456	OS07G0563350
GAGTCT	ORSgTEMT00600009	OS07G0563350
GAGTCT	ORSgTEMT00600131	OS07G0563350
GAGTCT	ORSgTEMT00600165	OS07G0563350
GAGTCT	ORSgTEMT02400015	OS07G0569600
GAGTCT	ORSgTEMT00600270	OS07G0563350
GAGTCT	ORSgTEMT00600335	OS07G0563350
GAGTCT	ORSgTEMT00600387	OS07G0563350
GAGTCT	ORSgTERTOOT00095	OS08G0559300
GAGTCT	ORSgTEMT00600350	OS07G0563350
GAGTCT	ORSgTEMT00600168	OS07G0563350
GAGTCT	ORSgTEMT02400056	OS07G0569600
GAGTCT	ORSgTEMT02400256	OS07G0569600
GAGTCT	ORSgTEMT00600308	OS07G0563350
GAGTCT	ORSgTEMT00600434	OS07G0563350
GAGTCT	ORSgTEMT00600214	OS07G0563350
GAGTCT	ORSiTERT00100068	OS02G0260700
GAGTCT	ORSgTEMT00600048	OS07G0563350
GAGTCT	ORSiTERT00200081	OS03G0225100
GAGTCT	ORSgTEMT00600478	OS07G0563350
GAGTCT	ORSgTEMT00600172	OS07G0563350
GAGTCT	ORSgTEMT00600274	OS07G0563350
GAGTCT	ORSgTERTOOT00096	OS08G0559300
GAGTCT	ORSgTEMT02400048	OS07G0569600
GAGTCT	ORSgTEMT00600160	OS07G0563350
GAGTCT	ORSgTEMT00900480	OS05G0461300
GAGTCT	ORSgTEMT00901097	OS07G0563350
GAGTCT	ORSgTETNOOT00350	OS08G0530600
GAGTCT	ORSgTEMT00600374	OS07G0563350
GAGTCT	ORSgTEMT00600414	OS07G0563350
GAGTCT	ORSgTEMT00600186	OS07G0563350
GAGTCT	ORSgTEMT00901861	OS05G0461300
GAGTCT	ORSgTEMT00900698	OS05G0461300
GAGTCT	ORSgTEMT00600300	OS07G0563350
GAGTCT	ORSgTEMT02400019	OS07G0569600
GAGTCT	ORSgTEMT02400221	OS07G0569600
GAGTCT	ORSgTEMT00600290	OS07G0563350
GAGTCT	ORSgTEMT00600125	OS07G0563350
GAGTCT	ORSgTEMT00900212	OS05G0461300
GAGTCT	ORSgTEMT00600107	OS07G0563350
GAGTCT	ORSgTEMT00600524	OS07G0563350
GAGTCT	ORSgTEMT00600345	OS07G0563350
GAGTCT	ORSgTEMT02400137	OS07G0569600
GAGTCT	ORSgTEMT02400207	OS07G0569600
GAGTCT	ORSgTEMT02400073	OS07G0569600
GAGTCT	ORSgTEMT00901861	OS07G0563350
GAGTCT	ORSiTERTOOT00378	OS07G0577600
GAGTCT	ORSgTEMT02400210	OS07G0569600
GAGTCT	ORSgTEMT00600438	OS07G0563350
GAGTCT	ORSgTEMT00600367	OS07G0563350
GAGTCT	ORSgTEMT00600522	OS07G0563350
GAGTCT	ORSgTEMT00600471	OS07G0563350
GAGTCT	ORSgTEMT02400222	OS07G0569600
GAGTCT	ORSgTEMT00600045	OS07G0563350
GAGTCT	ORSgTEMT00600356	OS07G0563350
GAGTCT	ORSgTEMT02400238	OS07G0569600
GAGTCT	ORSiTERTOOT00022	OS03G0268600
GAGTCT	ORSgTEMT02400106	OS07G0569600
GAGTCT	ORSgTEMT02400005	OS07G0569600
GAGTCT	ORSiTETNOOT00119	OS03G0227800
GAGTCT	ORSgTEMT00600269	OS07G0563350
GAGTCT	ORSgTEMT00901553	OS09G0491788
GAGTCT	ORSgTEMT00600485	OS07G0563350
GAGTCT	ORSgTEMT02400107	OS07G0569600
GAGTCT	ORSgTEMT02400216	OS07G0569600
GAGTCT	ORSgTEMT00600043	OS07G0563350
GAGTCT	ORSgTEMT00600567	OS07G0563350
GAGTCT	ORSgTEMT02400217	OS07G0569600
GAGTCT	ORSgTEMT00600392	OS07G0563350
GAGTCT	ORSgTEMT00600007	OS07G0563350
GAGTCT	ORSgTEMT00600399	OS07G0563350
GAGTCT	ORSgTETNOOT00516	OS08G0530600
GAGTCT	ORSiTERT00200143	OS03G0225100
GAGTCT	ORSgTEMT00901591	OS07G0563350
GAGTCT	ORSgTEMT00600323	OS07G0563350
GAGTCT	ORSgTEMT00600015	OS07G0563350
GAGTCT	ORSgTEMT02400100	OS07G0569600
GAGTCT	ORSgTEMT02400099	OS07G0569600
GAGTCT	ORSgTEMT00900362	OS05G0461300
GAGTCT	ORSgTEMT00600005	OS07G0563350
GAGTCT	ORSgTEMT00900979	OS07G0563350
GAGTCT	ORSgTEMT00600171	OS07G0563350
GAGTCT	ORSiTETNOOT00119	OS03G0225100
GAGTCT	ORSgTEMT00600166	OS07G0563350
GAGTCT	ORSgTEMT00901512	OS05G0461300
GAGTCT	ORSgTEMT00600436	OS07G0563350
GAGTCT	ORSgTEMT02400260	OS07G0569600
GAGTCT	ORSgTEMT00600040	OS07G0563350
GAGTCT	ORSiTERT00200146	OS02G0264700
GAGTCT	ORSgTEMT00901164	OS05G0461300
GAGTCT	ORSgTEMT02400211	OS07G0569600
GAGTCT	ORSgTEMT00600291	OS07G0563350
GAGTCT	ORSgTEMT00900842	OS07G0563350
GAGTCT	ORSgTEMT00502367	OS03G0176700
GAGTCT	ORSgTERT00100518	OS02G0264800
GAGTCT	ORSiTERT00200081	OS03G0191100
GAGTCT	ORSgTEMT02400133	OS07G0569600
GAGTCT	ORSgTEMT00600376	OS07G0563350
GAGTCT	ORSgTEMT00600226	OS07G0563350
GAGTCT	ORSgTEMT00600154	OS07G0563350
GAGTCT	ORSgTEMT00600332	OS07G0563350
GAGTCT	ORSgTEMT00901486	OS07G0563350
GAGTCT	ORSgTEMT02400193	OS07G0569600
GAGTCT	ORSgTEMT00600204	OS07G0563350
GAGTCT	ORSgTEMT00600275	OS07G0563350
GAGTCT	ORSgTEMT00600133	OS07G0563350
GAGTCT	ORSgTEMT00600302	OS07G0563350
GAGTCT	ORSgTEMT00600592	OS07G0563350
GAGTCT	ORSgTERT00100259	OS02G0264800
GAGTCT	ORSgTEMT00600464	OS07G0563350
GAGTCT	ORSgTEMT02400118	OS07G0569600
GAGTCT	ORSgTEMT00600494	OS07G0563350
GAGTCT	ORSiTERTOOT00113	OS07G0577600
GAGTCT	ORSgTEMT02400215	OS07G0569600
GAGTCT	ORSgTEMT00600202	OS07G0563350
GAGTCT	ORSiTETNOOT00119	OS03G0191100
GAGTCT	ORSgTEMT02400181	OS07G0569600
GAGTCT	ORSgTEMT02400165	OS07G0569600
GAGTCT	ORSgTEMT02400203	OS07G0569600
GAGTCT	ORSgTEMT02400183	OS07G0569600
GAGTCT	ORSgTEMT00600223	OS07G0563350
GAGTCT	ORSgTEMT02400251	OS07G0569600
GAGTCT	ORSgTEMT00600225	OS07G0563350
GAGTCT	ORSgTEMT00502367	OS02G0195500
GAGTCT	ORSgTEMT00600080	OS07G0563350
GAGTCT	ORSgTEMT02400041	OS07G0569600
GAGTCT	ORSgTEMT00600310	OS07G0563350
GAGTCT	ORSgTEMT02400082	OS07G0569600
GAGTCT	ORSgTEMT00600127	OS07G0563350
GAGTCT	ORSgTEMT00600314	OS07G0563350
GAGTCT	ORSgTEMT00600404	OS07G0563350
GAGTCT	ORSgTEMT00600504	OS07G0563350
GAGTCT	ORSgTEMT02400145	OS07G0569600
GAGTCT	ORSgTEMT00600056	OS07G0563350
GAGTCT	ORSgTEMT02400255	OS07G0569600
GAGTCT	ORSgTEMT02400037	OS07G0569600
GAGTCT	ORSgTEMT02400176	OS07G0569600
GAGTCT	ORSgTEMT00600191	OS07G0563350
GAGTCT	ORSgTEMT02400087	OS07G0569600
GAGTCT	ORSgTEMT02400127	OS07G0569600
GAGTCT	ORSgTEMT02400234	OS07G0569600
GAGTCT	ORSgTEMT00600014	OS07G0563350
GAGTCT	ORSgTEMT00600327	OS07G0563350
GAGTCT	ORSgTEMT00600496	OS07G0563350
GAGTCT	ORSgTERT00100535	OS02G0264800
GAGTCT	ORSgTEMT00600071	OS07G0563350
GAGTCT	ORSgTEMT00600138	OS07G0563350
GAGTCT	ORSgTEMT00600083	OS07G0563350
GAGTCT	ORSgTERTOOT00096	OS03G0268600
GAGTCT	ORSgTEMT00901695	OS05G0461300
GAGTCT	ORSgTEMT00901884	OS07G0563350
GAGTCT	ORSgTEMT02400017	OS07G0569600
GAGTCT	ORSgTEMT00900162	OS05G0461300
GAGTCT	ORSgTEMT00600360	OS07G0563350
GAGTCT	ORSgTERT00100016	OS02G0264800
GAGTCT	ORSiTERT00200143	OS03G0191100
GAGTCT	ORSgTEMT02400264	OS07G0569600
GAGTCT	ORSgTERT00100257	OS02G0264800
GAGTCT	ORSgTEMT02400014	OS07G0569600
ATGCGG	ORSiTETNOOT00180	OS07G0622700
ATGCGG	ORSgTERTOOT00009	OS07G0608500
ATGCGG	ORSiTERTOOT00301	OS02G0714700
ATGCGG	ORSgTERTOOT00072	OS03G0283800
ATGCGG	ORSiTETNOOT00119	OS03G0225100
ATGCGG	ORSiTERTOOT00341	OS07G0446100
ATGCGG	ORSiTERTOOT00022	OS07G0608500
ATGCGG	ORSgTERTOOT00065	OS03G0283800
ATGCGG	ORSgTERTOOT00097	OS03G0283800
ATGCGG	ORSgTERTOOT00071	OS07G0608500
ATGCGG	ORSiTETNOOT00133	OS10G0572000
ATGCGG	ORSgTERTOOT00073	OS07G0608500
ATGCGG	ORSgTERTOOT00012	OS07G0608500
ATGCGG	ORSgTERTOOT00031	OS07G0608500
ATGCGG	ORSgTEMT00100503	OS03G0239400
ATGCGG	ORSiTERT00200074	OS07G0425000
ATGCGG	ORSgTEMT00100810	OS02G0712400
ATGCGG	ORSgTERTOOT00080	OS07G0608500
ATGCGG	ORSgTEMT00100921	OS02G0712400
ATGCGG	ORSgTERTOOT00095	OS03G0283800
ATGCGG	ORSgTERTOOT00007	OS07G0608500
ATGCGG	ORSgTEMT00100304	OS02G0712400
ATGCGG	ORSgTERTOOT00002	OS03G0283800
ATGCGG	ORSiTERTOOT00021	OS07G0608500
ATGCGG	ORSgTEMT00101242	OS02G0712400
ATGCGG	ORSgTEMT00100597	OS02G0712400
ATGCGG	ORSgTERTOOT00022	OS07G0608500
ATGCGG	ORSiTERT00200148	OS07G0622700
ATGCGG	ORSiTERT00200141	OS07G0622700
ATGCGG	ORSiTERT00200144	OS07G0608500
ATGCGG	ORSiTERTOOT00291	OS05G0384800
ATGCGG	ORSiTERT00200148	OS07G0425000
ATGCGG	ORSgTERTOOT00039	OS03G0283800
ATGCGG	ORSiTERTOOT00024	OS07G0608500
ATGCGG	ORSgTEMT02000001	OS02G0714000
ATGCGG	ORSgTERTOOT00021	OS07G0608500
ATGCGG	ORSiTETNOOT00105	OS03G0225100
ATGCGG	ORSgTEMT00600150	OS02G0631200
ATGCGG	ORSiTERT00200080	OS07G0622700
ATGCGG	ORSgTERTOOT00024	OS03G0283800
ATGCGG	ORSgTEMT00600150	OS03G0323200
ATGCGG	ORSgTEMT00100544	OS02G0712400
ATGCGG	ORSgTERTOOT00083	OS03G0283800
ATGCGG	ORSgTERTOOT00082	OS03G0283800
ATGCGG	ORSiTERT00200074	OS07G0622700
ATGCGG	ORSgTERTOOT00096	OS03G0283800
ATGCGG	ORSiTERTOOT00011	OS07G0608500
ATGCGG	ORSgTEMT01701772	OS02G0177900
ATGCGG	ORSgTERTOOT00096	OS07G0608500
GCAAGCGC	ORSgTERTOOT00096	OS08G0326900
GCAAGCGC	ORSiTERT00200079	OS08G0326900
GCAAGCGC	ORSgTERTOOT00065	OS08G0326900
GCAAGCGC	ORSgTERTOOT00039	OS08G0326900
ATTACGCT	ORSgTERTOOT00080	OS08G0524000
ATTACGCT	ORSgTERTOOT00021	OS08G0524000
ATTACGCT	ORSiTERTOOT00021	OS08G0524000
ATTACGCT	ORSgTERTOOT00039	OS08G0524000
ATTACGCT	ORSiTERTOOT00024	OS08G0559300
ATTACGCT	ORSiTERTOOT00022	OS08G0524000
ATTACGCT	ORSiTERTOOT00011	OS08G0524000
ATTACGCT	ORSgTERTOOT00071	OS08G0524000
ATTACGCT	ORSiTERTOOT00022	OS08G0559300
ATTACGCT	ORSgTERTOOT00022	OS08G0524000
ATTACGCT	ORSgTERTOOT00073	OS08G0524000
ATTACGCT	ORSgTERTOOT00065	OS08G0524000
ATTACGCT	ORSgTERTOOT00097	OS08G0524000
ATTACGCT	ORSiTERTOOT00021	OS08G0559300
ATTACGCT	ORSiTERTOOT00024	OS08G0524000
ATTACGCT	ORSiTERT00200144	OS08G0524000
ATTACGCT	ORSgTERTOOT00096	OS08G0559300
ATTACGCT	ORSgTERTOOT00031	OS08G0524000
ATTACGCT	ORSgTERTOOT00007	OS08G0524000
ATTACGCT	ORSgTERTOOT00009	OS08G0524000
ATTACGCT	ORSgTERTOOT00096	OS08G0524000
ATTACGCT	ORSgTERTOOT00012	OS08G0524000
TGTAAG	ORSgTEMT00100183	OS03G0276900
TGTAAG	ORSiTETNOOT00176	OS03G0847500
TGTAAG	ORSgTEMT00100694	OS03G0276900
TGTAAG	ORSgTEMT00101520	OS03G0276500
TGTAAG	ORSgTEMT00100699	OS03G0276500
TGTAAG	ORSgTEMT00101681	OS03G0276500
TGTAAG	ORSgTEMT00100432	OS03G0276500
TGTAAG	ORSgTEMT00101690	OS03G0276500
TGTAAG	ORSgTEMT00101396	OS03G0276900
TGTAAG	ORSgTEMT00101203	OS03G0276900
TGTAAG	ORSgTEMT00100418	OS03G0276900
TGTAAG	ORSgTEMT00100946	OS03G0276500
TGTAAG	ORSgTEMT00100798	OS03G0276900
TGTAAG	ORSgTEMT00100169	OS03G0276500
TGTAAG	ORSgTEMT00101294	OS03G0276500
TGTAAG	ORSgTEMT00101149	OS03G0276500
TGTAAG	ORSgTEMT00101098	OS03G0276500
TGTAAG	ORSgTEMT00101084	OS03G0276500
TGTAAG	ORSgTEMT00100901	OS03G0276900
TGTAAG	ORSgTEMT00101186	OS03G0276900
TGTAAG	ORSgTEMT00100029	OS03G0276900
TGTAAG	ORSgTEMT00101606	OS03G0276500
TGTAAG	ORSgTEMT00101282	OS03G0276500
TGTAAG	ORSgTEMT00101609	OS03G0276500
TGTAAG	ORSgTEMT00501272	OS03G0276900
TGTAAG	ORSgTEMT00100992	OS03G0276500
TGTAAG	ORSgTEMT00100159	OS03G0276500
TGTAAG	ORSgTEMT00101647	OS03G0276500
TGTAAG	ORSgTEMT00100825	OS03G0276500
TGTAAG	ORSgTEMT00101228	OS03G0276900
TGTAAG	ORSiTETNOOT00138	OS03G0847500
TGTAAG	ORSgTEMT00101206	OS03G0276500
TGTAAG	ORSgTEMT00101362	OS03G0276500
TGTAAG	ORSgTEMT00101452	OS03G0276900
TGTAAG	ORSgTEMT00100640	OS03G0276900
TGTAAG	ORSgTEMT00101329	OS03G0276500
TGTAAG	ORSgTEMT00101679	OS03G0276500
TGTAAG	ORSgTEMT00101405	OS03G0276900
TGTAAG	ORSgTEMT00100499	OS03G0276500
TGTAAG	ORSgTEMT00100314	OS03G0276500
TGTAAG	ORSgTEMT00101317	OS03G0276500
TGTAAG	ORSgTEMT00100823	OS03G0276900
TGTAAG	ORSiTEMT00100010	OS03G0276500
TGTAAG	ORSgTEMT00600170	OS03G0791500
TGTAAG	ORSgTEMT00100459	OS03G0276900
TGTAAG	ORSgTEMT00100628	OS03G0276500
TGTAAG	ORSgTEMT00101667	OS03G0276500
TGTAAG	ORSgTEMT00600575	OS03G0791500
TGTAAG	ORSgTEMT00100374	OS03G0276500
TGTAAG	ORSgTEMT00100419	OS03G0276500
TGTAAG	ORSgTEMT00101485	OS03G0276900
TGTAAG	ORSgTEMT00100561	OS03G0276500
TGTAAG	ORSgTEMT00101386	OS03G0276900
TGTAAG	ORSgTEMT00101179	OS03G0276500
TGTAAG	ORSiTETNOOT00055	OS03G0276500
TGTAAG	ORSgTEMT00501632	OS03G0276900
TGTAAG	ORSiTETNOOT00051	OS03G0276900
TGTAAG	ORSgTEMT00100913	OS03G0276500
TGTAAG	ORSgTEMT00100219	OS03G0276500
TGTAAG	ORSgTEMT00101672	OS03G0276900
TGTAAG	ORSgTEMT00100970	OS03G0276500
TGTAAG	ORSgTEMT00101483	OS03G0276500
TGTAAG	ORSgTEMT00100984	OS03G0276500
TGTAAG	ORSgTEMT00101599	OS03G0276500
TGTAAG	ORSgTEMT00100361	OS03G0276900
TGTAAG	ORSgTEMT00100529	OS03G0276900
TGTAAG	ORSgTEMT00100212	OS03G0276500
TGTAAG	ORSgTEMT00101389	OS03G0832600
TGTAAG	ORSiTETNOOT00215	OS03G0847500
TGTAAG	ORSgTEMT00101500	OS03G0276500
TGTAAG	ORSgTEMT00100793	OS03G0276500
TGTAAG	ORSgTEMT00100336	OS03G0276500
TGTAAG	ORSgTEMT00101053	OS03G0276900
TGTAAG	ORSgTEMT00100432	OS03G0276900
TGTAAG	ORSgTEMT00100982	OS03G0276500
TGTAAG	ORSgTEMT00600062	OS03G0791500
TGTAAG	ORSiTEMT00100012	OS03G0276500
TGTAAG	ORSgTEMT00101322	OS03G0276500
TGTAAG	ORSgTEMT00100183	OS03G0276500
TGTAAG	ORSgTEMT00100955	OS03G0276500
TGTAAG	ORSgTEMT00101345	OS03G0276500
TGTAAG	ORSgTEMT00101430	OS03G0276900
TGTAAG	ORSgTEMT00600443	OS03G0791500
TGTAAG	ORSgTEMT00100527	OS03G0276500
TGTAAG	ORSgTEMT00100635	OS03G0276500
TGTAAG	ORSgTEMT00101117	OS03G0276500
TGTAAG	ORSgTEMT00101594	OS03G0276500
TGTAAG	ORSgTEMT00100888	OS03G0276900
TGTAAG	ORSgTEMT00100429	OS03G0276500
TGTAAG	ORSgTEMT00100852	OS03G0276500
TGTAAG	ORSgTEMT00100089	OS03G0276900
TGTAAG	ORSgTEMT00100272	OS03G0276500
TGTAAG	ORSgTEMT00101206	OS03G0276900
TGTAAG	ORSgTEMT00100081	OS03G0801600
TGTAAG	ORSgTEMT00100169	OS03G0276900
TGTAAG	ORSgTEMT00101098	OS03G0276900
TGTAAG	ORSgTEMT00101420	OS03G0276500
TGTAAG	ORSgTEMT00101453	OS03G0276500
TGTAAG	ORSgTEMT00100689	OS03G0276500
TGTAAG	ORSgTEMT00100730	OS03G0276900
TGTAAG	ORSgTEMT00101473	OS03G0276500
TGTAAG	ORSiTETNOOT00177	OS03G0847500
TGTAAG	ORSgTEMT00101674	OS03G0276500
TGTAAG	ORSgTEMT00100932	OS03G0276500
TGTAAG	ORSgTEMT00100625	OS03G0276900
TGTAAG	ORSgTEMT00100772	OS03G0276900
TGTAAG	ORSgTEMT00100122	OS03G0276500
TGTAAG	ORSgTEMT00100725	OS03G0276500
TGTAAG	ORSgTEMT00101647	OS03G0276900
TGTAAG	ORSgTEMT00100099	OS03G0276900
TGTAAG	ORSiTETNOOT00058	OS03G0276900
TGTAAG	ORSgTEMT00502117	OS03G0276900
TGTAAG	ORSgTEMT00100180	OS03G0276500
TGTAAG	ORSgTEMT00101531	OS03G0276500
TGTAAG	ORSgTEMT00101271	OS03G0276900
TGTAAG	ORSiTETNOOT00168	OS03G0847500
TGTAAG	ORSgTEMT00101372	OS03G0276900
TGTAAG	ORSgTEMT00100561	OS03G0276900
TGTAAG	ORSgTEMT00100704	OS03G0276500
TGTAAG	ORSgTEMT00100390	OS03G0276900
TGTAAG	ORSgTEMT00100768	OS03G0276500
TGTAAG	ORSgTEMT00100916	OS03G0276500
TGTAAG	ORSgTEMT00101444	OS03G0276900
TGTAAG	ORSiTETNOOT00054	OS03G0276500
TGTAAG	ORSgTEMT00100446	OS03G0276500
TGTAAG	ORSgTEMT00100374	OS03G0276900
TGTAAG	ORSgTEMT00101040	OS03G0276900
TGTAAG	ORSgTEMT00101257	OS03G0276500
TGTAAG	ORSgTEMT00100481	OS03G0276500
TGTAAG	ORSgTEMT00100879	OS03G0276500
TGTAAG	ORSgTEMT00100055	OS03G0276900
TGTAAG	ORSgTEMT00100703	OS03G0276900
TGTAAG	ORSgTEMT00101054	OS03G0276900
TGTAAG	ORSgTEMT00501707	OS03G0276900
TGTAAG	ORSgTEMT00100581	OS03G0276500
TGTAAG	ORSgTEMT00101040	OS03G0276500
TGTAAG	ORSgTEMT00101455	OS03G0276500
TGTAAG	ORSiTEMT00100012	OS03G0276900
TGTAAG	ORSgTEMT00101197	OS03G0276500
TGTAAG	ORSgTEMT00101506	OS03G0276900
TGTAAG	ORSgTEMT00100513	OS03G0276500
TGTAAG	ORSgTEMT00100764	OS03G0276500
TGTAAG	ORSgTEMT00100567	OS03G0276500
TGTAAG	ORSgTEMT00100441	OS03G0276500
TGTAAG	ORSgTEMT00101102	OS03G0276900
TGTAAG	ORSgTEMT00100822	OS03G0276900
TGTAAG	ORSgTEMT00100925	OS03G0276500
TGTAAG	ORSgTEMT00100646	OS03G0276500
TGTAAG	ORSgTEMT00100579	OS03G0276500
TGTAAG	ORSgTEMT00100632	OS03G0276500
TGTAAG	ORSgTEMT00100260	OS03G0276500
TGTAAG	ORSgTEMT00501283	OS03G0276900
TGTAAG	ORSgTEMT00101126	OS03G0276500
TGTAAG	ORSgTEMT00100175	OS03G0276500
TGTAAG	ORSgTEMT00101696	OS03G0276900
TGTAAG	ORSgTEMT00101429	OS03G0276900
TGTAAG	ORSgTEMT00101288	OS03G0276500
TGTAAG	ORSgTEMT00101443	OS03G0276900
TGTAAG	ORSgTEMT00101640	OS03G0276500
TGTAAG	ORSgTEMT00101007	OS03G0276900
TGTAAG	ORSgTEMT00100099	OS03G0276500
TGTAAG	ORSgTEMT00100150	OS03G0276500
TGTAAG	ORSgTEMT01701664	OS03G0791500
TGTAAG	ORSiTETNOOT00055	OS03G0276900
TGTAAG	ORSgTEMT00101421	OS03G0276900
TGTAAG	ORSgTEMT00100562	OS03G0276500
TGTAAG	ORSgTEMT00100210	OS03G0276900
TGTAAG	ORSgTEMT00100145	OS03G0276900
TGTAAG	ORSgTEMT00101351	OS03G0276500
TGTAAG	ORSgTEMT00101102	OS03G0276500
TGTAAG	ORSgTEMT00101654	OS03G0276500
TGTAAG	ORSgTEMT00101210	OS03G0276500
TGTAAG	ORSiTETNOOT00159	OS03G0847500
TGTAAG	ORSgTEMT00100188	OS03G0276500
TGTAAG	ORSgTEMT00502055	OS03G0276900
TGTAAG	ORSiTETNOOT00058	OS03G0276500
TGTAAG	ORSgTEMT00101438	OS03G0276900
TGTAAG	ORSgTEMT00100707	OS03G0276500
TGTAAG	ORSgTEMT00101546	OS03G0276500
TGTAAG	ORSgTEMT00101261	OS03G0276900
TGTAAG	ORSgTEMT00101554	OS03G0276500
TGTAAG	ORSiTETNOOT00052	OS03G0276900
TGTAAG	ORSgTEMT00100142	OS03G0276900
TGTAAG	ORSgTEMT00501328	OS03G0276900
TGTAAG	ORSgTEMT00100709	OS03G0276500
TGTAAG	ORSgTEMT00101443	OS03G0276500
TGTAAG	ORSgTEMT00100079	OS03G0276900
TGTAAG	ORSgTEMT00600143	OS03G0791500
TGTAAG	ORSiTETNOOT00050	OS03G0276500
TGTAAG	ORSgTEMT00101492	OS03G0276500
TGTAAG	ORSgTEMT00100301	OS03G0276900
TGTAAG	ORSgTEMT00100739	OS03G0276500
TGTAAG	ORSgTEMT00101689	OS03G0276900
TGTAAG	ORSgTEMT00100538	OS03G0276500
TGTAAG	ORSgTEMT00100770	OS03G0276500
TGTAAG	ORSgTEMT00101620	OS03G0276500
TGTAAG	ORSiTETNOOT00060	OS03G0276900
TGTAAG	ORSgTEMT00100124	OS03G0276500
TGTAAG	ORSgTEMT00101226	OS03G0276500
TGTAAG	ORSgTEMT00101168	OS03G0276500
TGTAAG	ORSgTEMT00101086	OS03G0276500
TGTAAG	ORSgTEMT00100066	OS03G0276900
TGTAAG	ORSgTEMT00501452	OS03G0276900
TGTAAG	ORSiTETNOOT00052	OS03G0276500
TGTAAG	ORSgTEMT00100044	OS03G0276500
TGTAAG	ORSgTEMT00100740	OS03G0276500
TGTAAG	ORSgTEMT00100218	OS03G0276500
TGTAAG	ORSgTEMT00101059	OS03G0276500
TGTAAG	ORSgTEMT00100993	OS03G0276900
TGTAAG	ORSgTEMT00100448	OS03G0276500
TGTAAG	ORSgTEMT00100263	OS03G0832600
TGTAAG	ORSgTEMT00101554	OS03G0276900
TGTAAG	ORSgTEMT00100463	OS03G0276500
TGTAAG	ORSgTEMT00100539	OS03G0276500
TGTAAG	ORSgTEMT00100401	OS03G0276500
TGTAAG	ORSiTETNOOT00051	OS03G0276500
TGTAAG	ORSgTEMT00100310	OS03G0276500
TGTAAG	ORSgTEMT00100430	OS03G0276500
TGTAAG	ORSgTEMT00100354	OS03G0276900
TGTAAG	ORSgTEMT00600167	OS03G0791500
TGTAAG	ORSgTEMT00101193	OS03G0276500
TGTAAG	ORSgTEMT00100255	OS03G0276500
TGTAAG	ORSgTEMT00100098	OS03G0276900
TGTAAG	ORSgTEMT00100695	OS03G0276500
TGTAAG	ORSgTEMT00100346	OS03G0276500
TGTAAG	ORSgTEMT00101397	OS03G0276500
TGTAAG	ORSiTETNOOT00049	OS03G0276500
TGTAAG	ORSgTEMT00100485	OS03G0276500
TGTAAG	ORSgTEMT00101288	OS03G0276900
TGTAAG	ORSiTETNOOT00050	OS03G0276900
TGTAAG	ORSgTEMT00100579	OS03G0276900
TGTAAG	ORSgTEMT00100280	OS03G0276500
TGTAAG	ORSgTEMT00101615	OS03G0276500
TGTAAG	ORSgTEMT00101290	OS03G0276500
TGTAAG	ORSgTEMT00100718	OS03G0276500
TGTAAG	ORSgTEMT00600065	OS03G0262300
TGTAAG	ORSgTEMT00100996	OS03G0276900
TGTAAG	ORSgTEMT00100619	OS03G0276900
TGTAAG	ORSiTETNOOT00048	OS03G0276900
TGTAAG	ORSgTEMT00100255	OS03G0276900
TGTAAG	ORSgTEMT00500006	OS03G0276900
TGTAAG	ORSgTEMT00100188	OS03G0276900
TGTAAG	ORSgTEMT00101204	OS03G0276500
TGTAAG	ORSgTEMT00100258	OS03G0276500
TGTAAG	ORSgTEMT00100684	OS03G0276500
TGTAAG	ORSgTEMT00100975	OS03G0276900
TGTAAG	ORSgTEMT00100610	OS03G0276500
TGTAAG	ORSgTEMT00100455	OS03G0276500
TGTAAG	ORSgTEMT00100694	OS03G0276500
TGTAAG	ORSgTEMT00100041	OS03G0276900
TGTAAG	ORSgTEMT02400083	OS03G0211900
TGTAAG	ORSiTETNOOT00135	OS03G0847500
TGTAAG	ORSgTEMT00100343	OS03G0276900
TGTAAG	ORSgTEMT00101316	OS03G0276500
TGTAAG	ORSgTEMT00100292	OS03G0276900
TGTAAG	ORSgTEMT00502547	OS03G0276500
TGTAAG	ORSgTEMT00100372	OS03G0276500
TGTAAG	ORSgTEMT00600274	OS03G0791500
TGTAAG	ORSgTEMT00101396	OS03G0276500
TGTAAG	ORSgTEMT00101625	OS03G0276500
TGTAAG	ORSgTEMT00100709	OS03G0276900
TGTAAG	ORSgTEMT00100604	OS03G0276500
TGTAAG	ORSgTEMT00100487	OS03G0276500
TGTAAG	ORSgTEMT00100392	OS03G0276500
TGTAAG	ORSgTEMT00100619	OS03G0276500
TGTAAG	ORSgTEMT00100798	OS03G0276500
TGTAAG	ORSgTEMT00100584	OS03G0276500
TGTAAG	ORSgTEMT00101371	OS03G0276500
TGTAAG	ORSgTEMT00101327	OS03G0276500
TGTAAG	ORSgTEMT00100029	OS03G0276500
TGTAAG	ORSgTEMT00101175	OS03G0276500
TGTAAG	ORSiTETNOOT00059	OS03G0276500
TGTAAG	ORSgTEMT00100431	OS03G0276900
TGTAAG	ORSgTEMT00100105	OS03G0276500
TGTAAG	ORSgTEMT00100439	OS03G0276500
TGTAAG	ORSgTEMT00101130	OS03G0276500
TGTAAG	ORSgTEMT00100044	OS03G0276900
TGTAAG	ORSgTEMT00101468	OS03G0276500
TGTAAG	ORSgTEMT00101452	OS03G0276500
TGTAAG	ORSgTEMT00100640	OS03G0276500
TGTAAG	ORSgTEMT00100477	OS03G0276500
TGTAAG	ORSgTEMT00101679	OS03G0276900
TGTAAG	ORSgTEMT00100641	OS03G0276900
TGTAAG	ORSgTEMT00101272	OS03G0276500
TGTAAG	ORSgTEMT00101405	OS03G0276500
TGTAAG	ORSgTEMT00100036	OS03G0276500
TGTAAG	ORSgTEMT00100732	OS03G0276500
TGTAAG	ORSgTEMT00502238	OS03G0276500
TGTAAG	ORSgTEMT00101153	OS03G0276500
TGTAAG	ORSgTEMT00100499	OS03G0276900
TGTAAG	ORSgTEMT00600514	OS03G0791500
TGTAAG	ORSgTEMT00101437	OS03G0276500
TGTAAG	ORSiTETNOOT00201	OS03G0847500
TGTAAG	ORSgTEMT00100976	OS03G0276500
TGTAAG	ORSgTEMT00101261	OS03G0276500
TGTAAG	ORSgTEMT00100301	OS03G0276500
TGTAAG	ORSgTEMT00501054	OS03G0276900
TGTAAG	ORSgTEMT00100206	OS03G0276500
TGTAAG	ORSgTEMT00100216	OS03G0276500
TGTAAG	ORSgTEMT00100419	OS03G0276900
TGTAAG	ORSgTEMT00101616	OS03G0276900
TGTAAG	ORSiTETNOOT00136	OS03G0847500
TGTAAG	ORSgTEMT00101672	OS03G0276500
TGTAAG	ORSgTEMT00100476	OS03G0276900
TGTAAG	ORSgTEMT00100400	OS03G0276900
TGTAAG	ORSgTEMT00101077	OS03G0276500
TGTAAG	ORSgTEMT00101033	OS03G0276900
TGTAAG	ORSgTEMT00101313	OS03G0276500
TGTAAG	ORSgTEMT00100471	OS03G0276500
TGTAAG	ORSgTEMT00100336	OS03G0276900
TGTAAG	ORSgTEMT00100653	OS03G0276500
TGTAAG	ORSgTEMT00101053	OS03G0276500
TGTAAG	ORSgTEMT00101296	OS03G0276500
TGTAAG	ORSgTEMT00100405	OS03G0276900
TGTAAG	ORSgTEMT00100098	OS03G0276500
TGTAAG	ORSgTEMT00100258	OS03G0276900
TGTAAG	ORSgTEMT00100988	OS03G0276900
TGTAAG	ORSgTEMT00100727	OS03G0276900
TGTAAG	ORSgTEMT00500612	OS03G0276900
TGTAAG	ORSgTEMT00101663	OS03G0276500
TGTAAG	ORSgTEMT00101441	OS03G0276500
TGTAAG	ORSgTEMT00100716	OS03G0276900
TGTAAG	ORSiTETNOOT00062	OS03G0276900
TGTAAG	ORSgTEMT00100797	OS03G0276500
TGTAAG	ORSgTEMT00101392	OS03G0276500
TGTAAG	ORSgTEMT00101430	OS03G0276500
TGTAAG	ORSgTEMT00100240	OS03G0276500
TGTAAG	ORSgTEMT00100527	OS03G0276900
TGTAAG	ORSgTEMT00100574	OS03G0276500
TGTAAG	ORSgTEMT00100925	OS03G0276900
TGTAAG	ORSgTEMT00101108	OS03G0276900
TGTAAG	ORSgTEMT00500110	OS03G0276500
TGTAAG	ORSgTEMT00100429	OS03G0276900
TGTAAG	ORSiTETNOOT00057	OS03G0276500
TGTAAG	ORSgTEMT00100447	OS03G0276500
TGTAAG	ORSgTEMT00100548	OS03G0276500
TGTAAG	ORSgTEMT00100641	OS03G0276500
TGTAAG	ORSgTEMT00100730	OS03G0276500
TGTAAG	ORSgTEMT00101094	OS03G0276900
TGTAAG	ORSgTEMT00101253	OS03G0276500
TGTAAG	ORSgTEMT00100479	OS03G0276500
TGTAAG	ORSiTETNOOT00204	OS03G0847500
TGTAAG	ORSgTEMT00100626	OS03G0276500
TGTAAG	ORSgTEMT00101271	OS03G0276500
TGTAAG	ORSgTEMT00101203	OS03G0276500
TGTAAG	ORSgTEMT00100066	OS03G0276500
TGTAAG	ORSgTEMT00101372	OS03G0276500
TGTAAG	ORSgTEMT00100823	OS03G0276500
TGTAAG	ORSgTEMT00100634	OS03G0276900
TGTAAG	ORSgTEMT00100697	OS03G0276900
TGTAAG	ORSgTEMT00100916	OS03G0276900
TGTAAG	ORSgTEMT00100704	OS03G0276900
TGTAAG	ORSgTEMT00101137	OS03G0276500
TGTAAG	ORSgTEMT00100722	OS03G0276900
TGTAAG	ORSgTEMT00101546	OS03G0276900
TGTAAG	ORSgTEMT00101112	OS03G0276500
TGTAAG	ORSgTEMT00100866	OS03G0276500
TGTAAG	ORSgTEMT00101444	OS03G0276500
TGTAAG	ORSgTEMT00101593	OS03G0276900
TGTAAG	ORSgTEMT00100502	OS03G0276500
TGTAAG	ORSgTEMT00100471	OS03G0276900
TGTAAG	ORSgTEMT00101316	OS03G0276900
TGTAAG	ORSgTEMT00100055	OS03G0276500
TGTAAG	ORSgTEMT00500872	OS03G0276900
TGTAAG	ORSgTEMT00101659	OS03G0276900
TGTAAG	ORSgTEMT00100626	OS03G0276900
TGTAAG	ORSgTEMT00100067	OS03G0276500
TGTAAG	ORSgTEMT00100711	OS03G0276900
TGTAAG	ORSgTEMT00101692	OS03G0276500
TGTAAG	ORSgTEMT00100361	OS03G0276500
TGTAAG	ORSiTETNOOT00139	OS03G0847500
TGTAAG	ORSiTETNOOT00061	OS03G0276900
TGTAAG	ORSgTEMT00100275	OS03G0276500
TGTAAG	ORSgTEMT00100224	OS03G0276900
TGTAAG	ORSgTEMT00100625	OS03G0276500
TGTAAG	ORSgTEMT00100573	OS03G0276500
TGTAAG	ORSgTEMT00101006	OS03G0276900
TGTAAG	ORSgTEMT00501835	OS03G0276900
TGTAAG	ORSgTEMT00101114	OS03G0276500
TGTAAG	ORSgTEMT00100077	OS03G0276900
TGTAAG	ORSgTEMT00501633	OS03G0276900
TGTAAG	ORSgTEMT00101054	OS03G0276500
TGTAAG	ORSgTEMT00100822	OS03G0276500
TGTAAG	ORSgTEMT00100031	OS03G0276500
TGTAAG	ORSgTEMT00100447	OS03G0276900
TGTAAG	ORSgTEMT00101193	OS03G0276900
TGTAAG	ORSgTEMT00100202	OS03G0276900
TGTAAG	ORSgTEMT00502054	OS03G0276900
TGTAAG	ORSgTEMT00100495	OS03G0276500
TGTAAG	ORSgTEMT00101392	OS03G0276900
TGTAAG	ORSgTEMT00101606	OS03G0276900
TGTAAG	ORSgTEMT00100176	OS03G0276500
TGTAAG	ORSgTEMT00100532	OS03G0276500
TGTAAG	ORSgTEMT00101234	OS03G0276500
TGTAAG	ORSiTETNOOT00061	OS03G0276500
TGTAAG	ORSgTEMT00101506	OS03G0276500
TGTAAG	ORSgTEMT00101043	OS03G0276500
TGTAAG	ORSgTEMT00101696	OS03G0276500
TGTAAG	ORSgTEMT00101616	OS03G0276500
TGTAAG	ORSgTEMT00101512	OS03G0276500
TGTAAG	ORSgTEMT00101666	OS03G0276900
TGTAAG	ORSgTEMT00100202	OS03G0276500
TGTAAG	ORSgTEMT00100634	OS03G0276500
TGTAAG	ORSgTEMT00101187	OS03G0276900
TGTAAG	ORSgTEMT00100175	OS03G0276900
TGTAAG	ORSgTEMT00101640	OS03G0276900
TGTAAG	ORSgTEMT00101112	OS03G0276900
TGTAAG	ORSgTEMT00100830	OS03G0276500
TGTAAG	ORSgTEMT00100479	OS03G0276900
TGTAAG	ORSgTEMT00100267	OS03G0276500
TGTAAG	ORSgTEMT00100158	OS03G0276900
TGTAAG	ORSgTEMT00101513	OS03G0276900
TGTAAG	ORSgTEMT00100981	OS03G0276500
TGTAAG	ORSgTEMT00100502	OS03G0276900
TGTAAG	ORSgTEMT00101520	OS03G0276900
TGTAAG	ORSgTEMT00101421	OS03G0276500
TGTAAG	ORSgTEMT00101656	OS03G0276500
TGTAAG	ORSgTEMT00101351	OS03G0276900
TGTAAG	ORSgTEMT00100072	OS03G0276900
TGTAAG	ORSgTEMT00502055	OS03G0276500
TGTAAG	ORSgTEMT00100281	OS03G0276500
TGTAAG	ORSgTEMT00501047	OS03G0276900
TGTAAG	ORSgTEMT00101674	OS03G0276900
TGTAAG	ORSgTEMT00100460	OS03G0276900
TGTAAG	ORSgTEMT00101666	OS03G0276500
TGTAAG	ORSgTEMT00101226	OS03G0276900
TGTAAG	ORSgTEMT00100781	OS03G0276500
TGTAAG	ORSgTEMT00600395	OS03G0791500
TGTAAG	ORSgTEMT00100142	OS03G0276500
TGTAAG	ORSgTEMT00101268	OS03G0276500
TGTAAG	ORSgTEMT00100456	OS03G0276900
TGTAAG	ORSgTEMT00101365	OS03G0276500
TGTAAG	ORSgTEMT00100441	OS03G0276900
TGTAAG	ORSgTEMT00100735	OS03G0276500
TGTAAG	ORSgTEMT00600142	OS03G0791500
TGTAAG	ORSgTEMT00101689	OS03G0276500
TGTAAG	ORSgTEMT00100975	OS03G0276500
TGTAAG	ORSgTEMT00101323	OS03G0276500
TGTAAG	ORSgTEMT00100897	OS03G0276900
TGTAAG	ORSgTEMT00101681	OS03G0276900
TGTAAG	ORSgTEMT00101492	OS03G0276900
TGTAAG	ORSgTEMT00100805	OS03G0276500
TGTAAG	ORSgTEMT00101186	OS03G0276500
TGTAAG	ORSgTEMT00100993	OS03G0276500
TGTAAG	ORSgTEMT00101114	OS03G0276900
TGTAAG	ORSgTEMT00101309	OS03G0276500
TGTAAG	ORSgTEMT00101272	OS03G0276900
TGTAAG	ORSgTEMT00100220	OS03G0276900
TGTAAG	ORSgTEMT00101107	OS03G0276500
TGTAAG	ORSgTEMT00100031	OS03G0276900
TGTAAG	ORSgTEMT00600211	OS03G0791500
TGTAAG	ORSgTEMT00101300	OS03G0276900
TGTAAG	ORSgTEMT00100581	OS03G0276900
TGTAAG	ORSgTEMT00500776	OS03G0276900
TGTAAG	ORSgTEMT00100460	OS03G0276500
TGTAAG	ORSgTEMT00101684	OS03G0276500
TGTAAG	ORSgTEMT00100574	OS03G0276900
TGTAAG	ORSgTEMT00100674	OS03G0276900
TGTAAG	ORSgTEMT00100267	OS03G0276900
TGTAAG	ORSgTEMT00100901	OS03G0276500
TGTAAG	ORSgTEMT00100878	OS03G0276900
TGTAAG	ORSgTEMT00100982	OS03G0276900
TGTAAG	ORSgTEMT00101282	OS03G0276900
TGTAAG	ORSgTEMT00100454	OS03G0276500
TGTAAG	ORSgTEMT00101253	OS03G0276900
TGTAAG	ORSgTEMT00101228	OS03G0276500
TGTAAG	ORSgTEMT00100628	OS03G0276900
TGTAAG	ORSgTEMT00100310	OS03G0276900
TGTAAG	ORSgTEMT00100974	OS03G0276900
TGTAAG	ORSgTEMT00600007	OS03G0791500
TGTAAG	ORSgTEMT00100403	OS03G0276900
TGTAAG	ORSiTETNOOT00157	OS03G0847500
TGTAAG	ORSgTEMT00100346	OS03G0276900
TGTAAG	ORSgTEMT00100688	OS03G0832600
TGTAAG	ORSgTEMT00500362	OS03G0276900
TGTAAG	ORSgTEMT00100587	OS03G0276900
TGTAAG	ORSgTEMT00101599	OS03G0276900
TGTAAG	ORSgTEMT00100433	OS03G0276500
TGTAAG	ORSgTEMT00101156	OS03G0276900
TGTAAG	ORSgTEMT00100878	OS03G0276500
TGTAAG	ORSgTEMT00101629	OS03G0276500
TGTAAG	ORSgTEMT00100771	OS03G0276500
TGTAAG	ORSgTEMT00100817	OS03G0801600
TGTAAG	ORSgTEMT00100354	OS03G0276500
TGTAAG	ORSgTEMT00100660	OS03G0276500
TGTAAG	ORSgTEMT00100949	OS03G0276500
TGTAAG	ORSgTEMT00101333	OS03G0276500
TGTAAG	ORSgTEMT00101409	OS03G0276500
TGTAAG	ORSgTEMT00101386	OS03G0276500
TGTAAG	ORSgTEMT00101365	OS03G0276900
TGTAAG	ORSgTEMT00101071	OS03G0276500
TGTAAG	ORSgTEMT00100610	OS03G0276900
TGTAAG	ORSgTEMT00101103	OS03G0276900
TGTAAG	ORSgTEMT00100772	OS03G0276500
TGTAAG	ORSgTEMT00100601	OS03G0276500
TGTAAG	ORSgTEMT00100870	OS03G0276500
TGTAAG	ORSgTEMT00100735	OS03G0276900
TGTAAG	ORSgTEMT00100529	OS03G0276500
TGTAAG	ORSgTEMT00100530	OS03G0276900
TGTAAG	ORSgTEMT00100781	OS03G0276900
TGTAAG	ORSgTEMT00101453	OS03G0276900
TGTAAG	ORSgTEMT00100292	OS03G0276500
TGTAAG	ORSgTEMT00101438	OS03G0276500
TGTAAG	ORSgTEMT00101108	OS03G0276500
TGTAAG	ORSgTEMT00100178	OS03G0276900
TGTAAG	ORSgTEMT00100158	OS03G0276500
TGTAAG	ORSgTEMT00100636	OS03G0276500
TGTAAG	ORSgTEMT00100897	OS03G0276500
TGTAAG	ORSgTEMT00100274	OS03G0276500
TGTAAG	ORSgTEMT00100674	OS03G0276500
TGTAAG	ORSiTETNOOT00170	OS03G0847500
TGTAAG	ORSgTEMT00100220	OS03G0276500
TGTAAG	ORSgTEMT00100888	OS03G0276500
TGTAAG	ORSiTETNOOT00059	OS03G0276900
TGTAAG	ORSgTEMT00100431	OS03G0276500
TGTAAG	ORSgTEMT00101420	OS03G0276900
TGTAAG	ORSgTEMT00100842	OS03G0276500
TGTAAG	ORSgTEMT00100539	OS03G0276900
TGTAAG	ORSgTEMT00100089	OS03G0276500
TGTAAG	ORSgTEMT00100981	OS03G0276900
TGTAAG	ORSgTEMT00100236	OS03G0276500
TGTAAG	ORSgTEMT00100689	OS03G0276900
TGTAAG	ORSgTEMT00101128	OS03G0276500
TGTAAG	ORSgTEMT00100751	OS03G0276500
TGTAAG	ORSgTEMT00101473	OS03G0276900
TGTAAG	ORSgTEMT00100653	OS03G0276900
TGTAAG	ORSiTETNOOT00057	OS03G0276900
TGTAAG	ORSgTEMT00101513	OS03G0276500
TGTAAG	ORSgTEMT00100530	OS03G0276500
TGTAAG	ORSgTEMT00100390	OS03G0276500
TGTAAG	ORSgTEMT00101659	OS03G0276500
TGTAAG	ORSgTEMT00101531	OS03G0276900
TGTAAG	ORSgTEMT00100381	OS03G0276900
TGTAAG	ORSgTEMT00101293	OS03G0276500
TGTAAG	ORSgTEMT00100272	OS03G0276900
TGTAAG	ORSgTEMT00101605	OS03G0276500
TGTAAG	ORSgTEMT00100703	OS03G0276500
TGTAAG	ORSgTEMT00100739	OS03G0276900
TGTAAG	ORSgTEMT00101156	OS03G0276500
TGTAAG	ORSgTEMT00600231	OS03G0791500
TGTAAG	ORSgTEMT00101313	OS03G0276900
TGTAAG	ORSgTEMT00100923	OS03G0276500
TGTAAG	ORSgTEMT00100400	OS03G0276500
TGTAAG	ORSgTEMT00100476	OS03G0276500
TGTAAG	ORSgTEMT00100751	OS03G0276900
TGTAAG	ORSiTETNOOT00054	OS03G0276900
TGTAAG	ORSgTEMT00101032	OS03G0276900
TGTAAG	ORSgTEMT00100740	OS03G0276900
TGTAAG	ORSgTEMT00100266	OS03G0276500
TGTAAG	ORSgTEMT00600541	OS03G0791500
TGTAAG	ORSgTEMT00101409	OS03G0276900
TGTAAG	ORSgTEMT00100326	OS03G0276900
TGTAAG	ORSgTEMT00100727	OS03G0276500
TGTAAG	ORSgTEMT00100716	OS03G0276500
TGTAAG	ORSiTETNOOT00053	OS03G0276900
TGTAAG	ORSgTEMT00100274	OS03G0276900
TGTAAG	ORSgTEMT00100895	OS03G0276900
TGTAAG	ORSgTEMT00100379	OS03G0276500
TGTAAG	ORSgTEMT00100138	OS03G0276500
TGTAAG	ORSgTEMT00100500	OS03G0276500
TGTAAG	ORSgTEMT00100796	OS03G0276500
TGTAAG	ORSgTEMT00100281	OS03G0276900
TGTAAG	ORSgTEMT00101358	OS03G0276500
TGTAAG	ORSgTEMT00100607	OS03G0276500
TGTAAG	ORSgTEMT00100012	OS03G0276900
TGTAAG	ORSgTEMT00100907	OS03G0276500
TGTAAG	ORSgTEMT00101078	OS03G0276500
TGTAAG	ORSiTEMT01100004	OS03G0152600
TGTAAG	ORSgTEMT00100584	OS03G0276900
TGTAAG	ORSgTEMT00101094	OS03G0276500
TGTAAG	ORSgTEMT00101007	OS03G0276500
TGTAAG	ORSgTEMT00101152	OS03G0276500
TGTAAG	ORSgTEMT00101429	OS03G0276500
TGTAAG	ORSgTEMT00101483	OS03G0276900
TGTAAG	ORSgTEMT00100209	OS03G0276500
TGTAAG	ORSgTEMT00100451	OS03G0276500
TGTAAG	ORSgTEMT00101126	OS03G0276900
TGTAAG	ORSgTEMT00101362	OS03G0276900
TGTAAG	ORSgTEMT00100041	OS03G0276500
TGTAAG	ORSgTEMT00101082	OS03G0276500
TGTAAG	ORSgTEMT00101690	OS03G0276900
TGTAAG	ORSgTEMT00101389	OS03G0801600
TGTAAG	ORSgTEMT00100722	OS03G0276500
TGTAAG	ORSgTEMT00600065	OS03G0791500
TGTAAG	ORSiTETNOOT00062	OS03G0276500
TGTAAG	ORSgTEMT00100587	OS03G0276500
TGTAAG	ORSgTEMT00100405	OS03G0276500
TGTAAG	ORSgTEMT00100618	OS03G0276500
TGTAAG	ORSgTEMT00100145	OS03G0276500
TGTAAG	ORSgTEMT00101100	OS03G0276500
TGTAAG	ORSgTEMT00100012	OS03G0276500
TGTAAG	ORSgTEMT00101605	OS03G0276900
TGTAAG	ORSgTEMT00100711	OS03G0276500
TGTAAG	ORSgTEMT00100923	OS03G0276900
TGTAAG	ORSgTEMT00100943	OS03G0276500
TGTAAG	ORSgTEMT00100275	OS03G0276900
TGTAAG	ORSgTEMT00100178	OS03G0276500
TGTAAG	ORSgTEMT00101043	OS03G0276900
TGTAAG	ORSiTETNOOT00049	OS03G0276900
TGTAAG	ORSgTEMT00100314	OS03G0276900
TGTAAG	ORSgTEMT00101032	OS03G0276500
TGTAAG	ORSgTEMT00101006	OS03G0276500
TGTAAG	ORSgTEMT00100697	OS03G0276500
TGTAAG	ORSgTEMT00100454	OS03G0276900
TGTAAG	ORSgTEMT01701642	OS03G0791500
TGTAAG	ORSgTEMT00100052	OS03G0832600
TGTAAG	ORSgTEMT00100077	OS03G0276500
TGTAAG	ORSiTETNOOT00173	OS03G0847500
TGTAAG	ORSgTEMT00100326	OS03G0276500
TGTAAG	ORSiTETNOOT00053	OS03G0276500
TGTAAG	ORSiTETNOOT00207	OS03G0847500
TGTAAG	ORSgTEMT00101538	OS03G0276500
TGTAAG	ORSgTEMT00101300	OS03G0276500
TGTAAG	ORSgTEMT00100861	OS03G0276500
TGTAAG	ORSgTEMT00101294	OS03G0276900
TGTAAG	ORSgTEMT00100224	OS03G0276500
TGTAAG	ORSgTEMT00100843	OS03G0276500
TGTAAG	ORSgTEMT00101245	OS03G0276900
TGTAAG	ORSiTETNOOT00199	OS03G0847500
TGTAAG	ORSgTEMT00600444	OS03G0791500
TGTAAG	ORSgTEMT00100974	OS03G0276500
TGTAAG	ORSgTEMT00101620	OS03G0276900
TGTAAG	ORSgTEMT00100387	OS03G0276500
TGTAAG	ORSiTETNOOT00060	OS03G0276500
TGTAAG	ORSgTEMT00100193	OS03G0276500
TGTAAG	ORSgTEMT00100303	OS03G0276500
TGTAAG	ORSgTEMT00100379	OS03G0276900
TGTAAG	ORSgTEMT00101609	OS03G0276900
TGTAAG	ORSgTEMT00101068	OS03G0276500
TGTAAG	ORSgTEMT00501015	OS03G0276900
TGTAAG	ORSgTEMT00100698	OS03G0276900
TGTAAG	ORSgTEMT00100211	OS03G0276900
TGTAAG	ORSgTEMT00100895	OS03G0276500
TGTAAG	ORSgTEMT00101593	OS03G0276500
TGTAAG	ORSgTEMT00100976	OS03G0276900
TGTAAG	ORSgTEMT00101059	OS03G0276900
TGTAAG	ORSgTEMT00101187	OS03G0276500
TGTAAG	ORSgTEMT00100594	OS03G0276500
TGTAAG	ORSiTEMT01100018	OS03G0276900
TGTAAG	ORSgTEMT00100135	OS03G0276500
TGTAAG	ORSgTEMT00100209	OS03G0276900
TGTAAG	ORSgTEMT00100159	OS03G0276900
TGTAAG	ORSgTEMT00101025	OS03G0276500
TGTAAG	ORSgTEMT00100453	OS03G0276500
TGTAAG	ORSgTEMT00100534	OS03G0276500
TGTAAG	ORSgTEMT00100660	OS03G0276900
TGTAAG	ORSgTEMT00100430	OS03G0276900
TGTAAG	ORSgTEMT00101245	OS03G0276500
TGTAAG	ORSgTEMT00100725	OS03G0276900
TGTAAG	ORSgTEMT00100072	OS03G0276500
TGTAAG	ORSgTEMT00100079	OS03G0276500
TGTAAG	ORSgTEMT00100282	OS03G0801600
TGTAAG	ORSgTEMT00100280	OS03G0276900
TGTAAG	ORSgTEMT00100718	OS03G0276900
TGTAAG	ORSgTEMT00101322	OS03G0276900
TGTAAG	ORSgTEMT00100456	OS03G0276500
TGTAAG	ORSgTEMT00500616	OS03G0276900
TGTAAG	ORSgTEMT00100996	OS03G0276500
TGTAAG	ORSgTEMT00100381	OS03G0276500
TGTAAG	ORSgTEMT00100644	OS03G0276500
TGTAAG	ORSiTETNOOT00048	OS03G0276500
TGTAAG	ORSgTEMT00101433	OS03G0276500
TGTAAG	ORSgTEMT00100684	OS03G0276900
TGTAAG	ORSgTEMT00101474	OS03G0276500
CACAGACC	ORSgTERTOOT00024	OS11G0202000
CACAGACC	ORSgTERTOOT00095	OS11G0202000
CACAGACC	ORSgTERTOOT00097	OS11G0202000
CACAGACC	ORSgTERTOOT00065	OS11G0202000
CACAGACC	ORSgTERTOOT00039	OS11G0202000
CACAGACC	ORSgTERTOOT00096	OS11G0202000
CGTGTG	ORSgTERT00100558	OS11G0219000
CGTGTG	ORSgTERT00100607	OS03G0829100
CGTGTG	ORSiTETNOOT00170	OS03G0847500
CGTGTG	ORSgTERT00100611	OS11G0209200
CGTGTG	ORSiTETNOOT00176	OS03G0847500
CGTGTG	ORSiTETNOOT00159	OS03G0847500
CGTGTG	ORSgTERT00100310	OS03G0829100
CGTGTG	ORSgTERT00100306	OS11G0219000
CGTGTG	ORSgTERT00100623	OS11G0219000
CGTGTG	ORSgTERT00100568	OS11G0219000
CGTGTG	ORSgTERT00100035	OS03G0829100
CGTGTG	ORSgTERT00100267	OS11G0209200
CGTGTG	ORSiTERT00100061	OS11G0209200
CGTGTG	ORSgTERT00100194	OS03G0829100
CGTGTG	ORSgTERT00100665	OS03G0829100
CGTGTG	ORSgTERT00100556	OS11G0209200
CGTGTG	ORSgTERT00100407	OS11G0209200
CGTGTG	ORSgTERT00100173	OS11G0219000
CGTGTG	ORSgTERT00100123	OS11G0209200
CGTGTG	ORSgTERT00100357	OS11G0219000
CGTGTG	ORSgTERT00100016	OS11G0209200
CGTGTG	ORSgTERT00100008	OS11G0209200
CGTGTG	ORSgTERT00100699	OS03G0829100
CGTGTG	ORSiTERT00100066	OS03G0829100
CGTGTG	ORSgTERT00100289	OS03G0829100
CGTGTG	ORSgTERT00100324	OS03G0829100
CGTGTG	ORSgTERT00100407	OS03G0829100
CGTGTG	ORSgTERT00100363	OS03G0829100
CGTGTG	ORSgTERT00100492	OS03G0829100
CGTGTG	ORSgTERT00100574	OS11G0209200
CGTGTG	ORSgTERT00100410	OS11G0219000
CGTGTG	ORSgTERT00100005	OS11G0219000
CGTGTG	ORSgTERT00100142	OS03G0829100
CGTGTG	ORSiTERTOOT00268	OS12G0516700
CGTGTG	ORSgTERT00100306	OS11G0209200
CGTGTG	ORSgTERT00100611	OS03G0829100
CGTGTG	ORSgTERT00100604	OS03G0829100
CGTGTG	ORSgTERT00100553	OS11G0219000
CGTGTG	ORSgTERT00100008	OS11G0219000
CGTGTG	ORSgTERT00100601	OS11G0219000
CGTGTG	ORSgTERT00100650	OS03G0829100
CGTGTG	ORSgTERT00100117	OS11G0209200
CGTGTG	ORSgTERT00100623	OS03G0829100
CGTGTG	ORSiTERTOOT00301	OS11G0198100
CGTGTG	ORSiTETNOOT00139	OS03G0847500
CGTGTG	ORSgTERT00100594	OS11G0219000
CGTGTG	ORSgTERT00100532	OS11G0219000
CGTGTG	ORSgTERT00100142	OS11G0219000
CGTGTG	ORSiTETNOOT00138	OS03G0847500
CGTGTG	ORSgTERT00100594	OS03G0829100
CGTGTG	ORSgTERT00100571	OS03G0829100
CGTGTG	ORSiTERTOOT00341	OS11G0209200
CGTGTG	ORSgTERT00100553	OS11G0209200
CGTGTG	ORSgTERT00100611	OS11G0219000
CGTGTG	ORSiTETNOOT00105	OS11G0132700
CGTGTG	ORSgTERT00100416	OS11G0219000
CGTGTG	ORSgTEMT02900115	OS02G0721600
CGTGTG	ORSgTERT00100027	OS11G0209200
CGTGTG	ORSgTERT00100076	OS03G0829100
CGTGTG	ORSgTERT00100346	OS11G0209200
CGTGTG	ORSgTERT00100556	OS03G0829100
CGTGTG	ORSiTETNOOT00168	OS03G0847500
CGTGTG	ORSgTERT00100008	OS03G0829100
CGTGTG	ORSiTERT00200081	OS02G0658500
CGTGTG	ORSgTERT00100601	OS03G0829100
CGTGTG	ORSgTERT00100223	OS11G0219000
CGTGTG	ORSgTERT00100127	OS11G0209200
CGTGTG	ORSgTERT00100631	OS11G0219000
CGTGTG	ORSgTERT00100556	OS11G0219000
CGTGTG	ORSgTERT00100240	OS03G0829100
CGTGTG	ORSgTERT00100668	OS03G0829100
CGTGTG	ORSgTERT00100005	OS11G0209200
CGTGTG	ORSgTERT00100558	OS11G0209200
CGTGTG	ORSiTETNOOT00207	OS03G0847500
CGTGTG	ORSgTERT00100260	OS11G0219000
CGTGTG	ORSiTETNOOT00136	OS03G0847500
CGTGTG	ORSgTERT00100012	OS03G0829100
CGTGTG	ORSgTERT00100207	OS11G0209200
CGTGTG	ORSiTETNOOT00204	OS03G0847500
CGTGTG	ORSgTERT00100127	OS11G0219000
CGTGTG	ORSgTERT00100574	OS03G0829100
CGTGTG	ORSgTERT00100684	OS11G0209200
CGTGTG	ORSgTERT00100077	OS03G0829100
CGTGTG	ORSgTERT00100016	OS03G0829100
CGTGTG	ORSgTERT00100357	OS03G0829100
CGTGTG	ORSiTERT00100070	OS03G0829100
CGTGTG	ORSgTERT00100607	OS11G0219000
CGTGTG	ORSgTERT00100535	OS11G0219000
CGTGTG	ORSgTERT00100223	OS11G0209200
CGTGTG	ORSgTERT00100553	OS03G0829100
CGTGTG	ORSgTERT00100307	OS11G0219000
CGTGTG	ORSiTETNOOT00151	OS03G0844100
CGTGTG	ORSgTERT00100259	OS11G0209200
CGTGTG	ORSgTERT00100080	OS11G0209200
CGTGTG	ORSgTERT00100080	OS03G0829100
CGTGTG	ORSgTERT00100223	OS03G0829100
CGTGTG	ORSgTERT00100466	OS11G0219000
CGTGTG	ORSgTERT00100449	OS03G0829100
CGTGTG	ORSgTERT00100280	OS03G0829100
CGTGTG	ORSgTERT00100027	OS11G0219000
CGTGTG	ORSgTERT00100519	OS11G0219000
CGTGTG	ORSgTERT00100127	OS03G0829100
CGTGTG	ORSgTERT00100468	OS03G0829100
CGTGTG	ORSgTERT00100106	OS03G0829100
CGTGTG	ORSgTERT00100541	OS11G0209200
CGTGTG	ORSgTERT00100268	OS03G0829100
CGTGTG	ORSgTERT00100635	OS03G0829100
CGTGTG	ORSgTERT00100535	OS11G0209200
CGTGTG	ORSgTERT00100450	OS03G0829100
CGTGTG	ORSiTETNOOT00105	OS03G0191100
CGTGTG	ORSiTETNOOT00104	OS11G0218100
CGTGTG	ORSiTERT00100062	OS11G0218100
CGTGTG	ORSgTERT00100574	OS11G0219000
CGTGTG	ORSgTERT00100668	OS11G0209200
CGTGTG	ORSgTERT00100117	OS03G0829100
CGTGTG	ORSgTERT00100325	OS11G0209200
CGTGTG	ORSiTETNOOT00135	OS03G0847500
CGTGTG	ORSgTERT00100332	OS03G0829100
CGTGTG	ORSgTERT00100257	OS11G0209200
CGTGTG	ORSgTERT00100377	OS03G0829100
CGTGTG	ORSgTERT00100033	OS03G0829100
CGTGTG	ORSgTERT00100106	OS11G0219000
CGTGTG	ORSgTERT00100035	OS11G0209200
CGTGTG	ORSiTERT00100066	OS11G0219000
CGTGTG	ORSgTERT00100502	OS03G0829100
CGTGTG	ORSiTETNOOT00201	OS03G0847500
CGTGTG	ORSgTERT00100325	OS11G0219000
CGTGTG	ORSgTERT00100668	OS11G0219000
CGTGTG	ORSgTERT00100027	OS03G0829100
CGTGTG	ORSiTERT00200074	OS11G0140600
CGTGTG	ORSgTERT00100635	OS11G0219000
CGTGTG	ORSgTERT00100261	OS11G0209200
CGTGTG	ORSgTERT00100035	OS11G0219000
CGTGTG	ORSgTERT00100430	OS11G0219000
CGTGTG	ORSgTERT00100261	OS03G0829100
CGTGTG	ORSgTERT00100307	OS03G0829100
CGTGTG	ORSgTERT00100578	OS03G0829100
CGTGTG	ORSgTERT00100306	OS03G0829100
CGTGTG	ORSgTERT00100351	OS11G0219000
CGTGTG	ORSgTERT00100594	OS11G0209200
CGTGTG	ORSiTERT00200143	OS02G0658500
CGTGTG	ORSgTERT00100259	OS11G0219000
CGTGTG	ORSgTERT00100207	OS11G0219000
CGTGTG	ORSgTERT00100568	OS03G0829100
CGTGTG	ORSgTERT00100316	OS03G0829100
CGTGTG	ORSgTERT00100466	OS11G0209200
CGTGTG	ORSgTERT00100532	OS03G0829100
CGTGTG	ORSgTERT00100271	OS11G0219000
CGTGTG	ORSgTERT00100005	OS03G0829100
CGTGTG	ORSgTERT00100267	OS11G0219000
CGTGTG	ORSiTERTOOT00019	OS11G0219000
CGTGTG	ORSgTERT00100535	OS03G0829100
CGTGTG	ORSgTERT00100687	OS03G0829100
CGTGTG	ORSgTERT00100351	OS11G0209200
CGTGTG	ORSgTERT00100692	OS03G0829100
CGTGTG	ORSgTERT00100407	OS11G0219000
CGTGTG	ORSgTERT00100631	OS03G0829100
CGTGTG	ORSgTERT00100260	OS03G0829100
CGTGTG	ORSgTERT00100346	OS11G0219000
CGTGTG	ORSiTERTOOT00019	OS03G0829100
CGTGTG	ORSiTETNOOT00177	OS03G0847500
CGTGTG	ORSiTETNOOT00173	OS03G0847500
CGTGTG	ORSgTERT00100269	OS11G0219000
CGTGTG	ORSgTERT00100558	OS03G0829100
CGTGTG	ORSiTERT00200081	OS11G0132700
CGTGTG	ORSgTERT00100123	OS03G0829100
CGTGTG	ORSgTERT00100332	OS11G0219000
CGTGTG	ORSgTERT00100080	OS11G0219000
CGTGTG	ORSiTERTOOT00282	OS12G0516700
CGTGTG	ORSgTERT00100267	OS03G0829100
CGTGTG	ORSgTERT00100280	OS11G0219000
CGTGTG	ORSgTERT00100698	OS11G0219000
CGTGTG	ORSgTERT00100568	OS11G0209200
CGTGTG	ORSgTERT00100325	OS03G0829100
CGTGTG	ORSgTERT00100541	OS03G0829100
CGTGTG	ORSgTERT00100001	OS03G0829100
CGTGTG	ORSgTERT00100631	OS11G0209200
CGTGTG	ORSgTERT00100129	OS03G0829100
CGTGTG	ORSgTERT00100123	OS11G0219000
CGTGTG	ORSiTETNOOT00199	OS03G0847500
CGTGTG	ORSgTERT00100397	OS03G0829100
CGTGTG	ORSgTERT00100173	OS03G0829100
CGTGTG	ORSgTERT00100698	OS03G0829100
CGTGTG	ORSgTERT00100076	OS11G0219000
CGTGTG	ORSiTETNOOT00178	OS03G0847500
CGTGTG	ORSgTERT00100351	OS03G0829100
CGTGTG	ORSiTETNOOT00157	OS03G0847500
CGTGTG	ORSgTERT00100416	OS03G0829100
CGTGTG	ORSgTERT00100207	OS03G0829100
CGTGTG	ORSiTETNOOT00198	OS03G0844100
CGTGTG	ORSgTERT00100600	OS03G0829100
CGTGTG	ORSgTERT00100519	OS03G0829100
CGTGTG	ORSgTERT00100271	OS03G0829100
CGTGTG	ORSgTERT00100310	OS11G0209200
CGTGTG	ORSgTERT00100578	OS11G0219000
CGTGTG	ORSiTERT00100066	OS11G0209200
CGTGTG	ORSgTERT00100411	OS03G0829100
CGTGTG	ORSgTERT00100544	OS03G0829100
CGTGTG	ORSgTERT00100601	OS11G0209200
CGTGTG	ORSiTERT00200081	OS03G0191100
CGTGTG	ORSgTERT00100650	OS11G0219000
CGTGTG	ORSgTERT00100430	OS11G0209200
CGTGTG	ORSgTERT00100310	OS11G0219000
CGTGTG	ORSgTERT00100385	OS03G0829100
CGTGTG	ORSgTERT00100363	OS11G0209200
CGTGTG	ORSgTERT00100430	OS03G0829100
CGTGTG	ORSgTERT00100385	OS11G0219000
CGTGTG	ORSiTETNOOT00119	OS03G0191100
CGTGTG	ORSgTERT00100650	OS11G0209200
CGTGTG	ORSgTERT00100684	OS03G0829100
CGTGTG	ORSgTERT00100307	OS11G0209200
CGTGTG	ORSgTERT00100259	OS03G0829100
CGTGTG	ORSgTERT00100410	OS11G0209200
CGTGTG	ORSgTERT00100001	OS11G0219000
CGTGTG	ORSgTERT00100129	OS11G0219000
CGTGTG	ORSgTERT00100370	OS03G0829100
CGTGTG	ORSgTERT00100173	OS11G0209200
CGTGTG	ORSgTERT00100227	OS03G0829100
CGTGTG	ORSgTERT00100543	OS03G0829100
CGTGTG	ORSgTERT00100269	OS11G0209200
CGTGTG	ORSgTERT00100117	OS11G0219000
CGTGTG	ORSgTERT00100118	OS03G0829100
CGTGTG	ORSgTERT00100410	OS03G0829100
CGTGTG	ORSgTERT00100129	OS11G0209200
CGTGTG	ORSgTERT00100269	OS03G0829100
CGTGTG	ORSgTERT00100684	OS11G0219000
CGTGTG	ORSgTERT00100544	OS11G0219000
CGTGTG	ORSgTERT00100541	OS11G0219000
CGTGTG	ORSgTERT00100288	OS03G0829100
CGTGTG	ORSiTERT00200080	OS11G0140600
CGTGTG	ORSgTERT00100635	OS11G0209200
CGTGTG	ORSgTERT00100346	OS03G0829100
CGTGTG	ORSiTETNOOT00180	OS11G0140600
CGTGTG	ORSgTERT00100121	OS03G0829100
CGTGTG	ORSgTERT00100012	OS11G0209200
CGTGTG	ORSgTERT00100260	OS11G0209200
CGTGTG	ORSgTERT00100261	OS11G0219000
CGTGTG	ORSgTERT00100575	OS03G0829100
CGTGTG	ORSgTERT00100466	OS03G0829100
CGTGTG	ORSiTERT00200146	OS11G0218100
TTCGAC	ORSiTETNOOT00170	OS03G0847500
TTCGAC	ORSiTETNOOT00176	OS03G0847500
TTCGAC	ORSiTETNOOT00159	OS03G0847500
TTCGAC	ORSgTEMT01600735	OS07G0542600
TTCGAC	ORSgTEMT01601359	OS07G0542600
TTCGAC	ORSiTERTOOT00247	OS07G0577600
TTCGAC	ORSgTEMT01600925	OS07G0542600
TTCGAC	ORSgTEMT01602516	OS07G0542600
TTCGAC	ORSiTETNOOT00173	OS03G0847500
TTCGAC	ORSgTEMT01601114	OS07G0542600
TTCGAC	ORSgTEMT01600386	OS07G0542600
TTCGAC	ORSiTETNOOT00139	OS03G0847500
TTCGAC	ORSgTEMT01600339	OS07G0542600
TTCGAC	ORSiTETNOOT00138	OS03G0847500
TTCGAC	ORSgTEMT01602619	OS07G0542600
TTCGAC	ORSgTEMT01601728	OS07G0542600
TTCGAC	ORSiTERTOOT00259	OS07G0577600
TTCGAC	ORSgTEMT01601981	OS07G0542600
TTCGAC	ORSiTETNOOT00168	OS03G0847500
TTCGAC	ORSiTETNOOT00118	OS01G0188100
TTCGAC	ORSiTETNOOT00207	OS03G0847500
TTCGAC	ORSiTETNOOT00198	OS03G0844100
TTCGAC	ORSiTETNOOT00204	OS03G0847500
TTCGAC	ORSiTERTOOT00296	OS10G0564500
TTCGAC	ORSiTETNOOT00110	OS01G0135600
TTCGAC	ORSgTEMT01602431	OS07G0542600
TTCGAC	ORSiTETNOOT00151	OS03G0844100
TTCGAC	ORSgTEMT01600651	OS07G0542600
TTCGAC	ORSgTEMT01601848	OS07G0542600
TTCGAC	ORSiTERT00200074	OS07G0556200
TTCGAC	ORSgTEMT01601194	OS07G0542600
TTCGAC	ORSgTEMT01601221	OS07G0542600
TTCGAC	ORSiTETNOOT00201	OS03G0847500
TTCGAC	ORSgTEMT01600058	OS07G0542600
TTCGAC	ORSiTETNOOT00135	OS03G0847500
TTCGAC	ORSgTEMT01600657	OS07G0542600
TTCGAC	ORSgTEMT01602376	OS07G0542600
TTCGAC	ORSgTEMT01602407	OS07G0542600
TTCGAC	ORSgTEMT01600385	OS07G0542600
TTCGAC	ORSiTETNOOT00003	OS10G0542800
TTCGAC	ORSiTERTOOT00062	OS07G0577600
TTCGAC	ORSiTERTOOT00341	OS03G0829100
TTCGAC	ORSiTERTOOT00110	OS07G0577600
TTCGAC	ORSgTEMT01602073	OS07G0542600
TTCGAC	ORSgTEMT01600758	OS07G0542600
TTCGAC	ORSgTEMT01601212	OS07G0542600
TTCGAC	ORSiTETNOOT00177	OS03G0847500
TTCGAC	ORSiTERTOOT00159	OS07G0577600
TTCGAC	ORSgTEMT01602540	OS07G0542600
TTCGAC	ORSgTEMT01601907	OS07G0542600
TTCGAC	ORSgTEMT01600310	OS07G0542600
TTCGAC	ORSgTEMT01602549	OS07G0542600
TTCGAC	ORSiTETNOOT00199	OS03G0847500
TTCGAC	ORSiTETNOOT00215	OS03G0847500
TTCGAC	ORSiTETNOOT00178	OS03G0847500
TTCGAC	ORSgTEMT01602707	OS07G0542600
TTCGAC	ORSiTETNOOT00157	OS03G0847500
TTCGAC	ORSiTERTOOT00248	OS07G0577600
TTCGAC	ORSiTETNOOT00136	OS03G0847500
TTCGAC	ORSgTEMT01602036	OS07G0542600
TTCGAC	ORSiTERTOOT00098	OS07G0577600
TTCGAC	ORSgTEMT01600228	OS07G0542600
TTCGAC	ORSgTEMT01601533	OS07G0542600
TTCGAC	ORSgTEMT01602408	OS07G0542600
TTCGAC	ORSgTEMT01601642	OS07G0542600
TTCGAC	ORSiTERTOOT00249	OS07G0577600
TTCGAC	ORSiTERTOOT00043	OS07G0577600
TTCGAC	ORSiTETNOOT00110	OS03G0818300
TTCGAC	ORSgTEMT01601477	OS07G0542600
TTCGAC	ORSiTERTOOT00157	OS07G0577600
TTCGAC	ORSgTETNOOT00616	OS10G0542800
TTCGAC	ORSiTETNOOT00111	OS03G0818300
TTCGAC	ORSgTEMT01602094	OS07G0542600
AGCGCC	ORSiTETNOOT00214	OS03G0847500
AGCGCC	ORSiTETNOOT00170	OS03G0847500
AGCGCC	ORSiTETNOOT00176	OS03G0847500
AGCGCC	ORSiTETNOOT00159	OS03G0847500
AGCGCC	ORSgTERTOOT00065	OS06G0171900
AGCGCC	ORSiTERT00200080	OS03G0272300
AGCGCC	ORSiTETNOOT00173	OS03G0847500
AGCGCC	ORSiTETNOOT00114	OS03G0818400
AGCGCC	ORSiTETNOOT00119	OS03G0225100
AGCGCC	ORSiTETNOOT00139	OS03G0847500
AGCGCC	ORSiTERT00200143	OS03G0225100
AGCGCC	ORSgTEMT00100413	OS02G0712400
AGCGCC	ORSiTETNOOT00133	OS10G0572000
AGCGCC	ORSiTETNOOT00168	OS03G0847500
AGCGCC	ORSiTETNOOT00207	OS03G0847500
AGCGCC	ORSiTETNOOT00136	OS03G0847500
AGCGCC	ORSiTETNOOT00204	OS03G0847500
AGCGCC	ORSiTETNOOT00201	OS03G0847500
AGCGCC	ORSiTETNOOT00105	OS03G0191100
AGCGCC	ORSgTEMT00100729	OS02G0712400
AGCGCC	ORSiTERT00200081	OS03G0225100
AGCGCC	ORSiTETNOOT00105	OS03G0819700
AGCGCC	ORSiTERTOOT00060	OS03G0276900
AGCGCC	ORSgTEMT00100803	OS03G0800100
AGCGCC	ORSiTETNOOT00177	OS03G0847500
AGCGCC	ORSiTETNOOT00105	OS03G0225100
AGCGCC	ORSgTERTOOT00096	OS06G0171900
AGCGCC	ORSiTETNOOT00199	OS03G0847500
AGCGCC	ORSiTETNOOT00135	OS03G0847500
AGCGCC	ORSiTETNOOT00215	OS03G0847500
AGCGCC	ORSiTETNOOT00178	OS03G0847500
AGCGCC	ORSiTETNOOT00157	OS03G0847500
AGCGCC	ORSiTERT00200081	OS03G0191100
AGCGCC	ORSiTETNOOT00119	OS03G0191100
AGCGCC	ORSgTERTOOT00039	OS06G0171900
AGCGCC	ORSiTERTOOT00341	OS02G0264800
AGCGCC	ORSgTERTOOT00096	OS03G0283800
AGCGCC	ORSiTERT00200143	OS03G0191100
CGTGTA	ORSgTEMT00900846	OS03G0310400
CGTGTA	ORSgTEMT00100540	OS03G0277100
CGTGTA	ORSgTEMT00901749	OS03G0310400
CGTGTA	ORSgTEMT00100905	OS03G0277100
CGTGTA	ORSgTEMT00100827	OS03G0277100
CGTGTA	ORSgTEMT00101416	OS03G0277100
CGTGTA	ORSgTEMT00100986	OS03G0277100
CGTGTA	ORSgTEMT00900072	OS03G0310400
CGTGTA	ORSgTEMT00900912	OS03G0310400
CGTGTA	ORSgTEMT00900356	OS03G0310400
CGTGTA	ORSgTEMT00100140	OS03G0277100
CGTGTA	ORSgTEMT00900787	OS03G0310400
CGTGTA	ORSiTERT00200081	OS03G0225100
CGTGTA	ORSgTEMT00100547	OS03G0277100
CGTGTA	ORSgTEMT00101201	OS03G0277100
CGTGTA	ORSgTEMT00900376	OS03G0310400
CGTGTA	ORSgTEMT00101263	OS03G0277100
CGTGTA	ORSgTEMT00100163	OS03G0277100
CGTGTA	ORSiTERT00200143	OS03G0225100
CGTGTA	ORSgTEMT00101658	OS03G0277100
CGTGTA	ORSiTETNOOT00119	OS03G0191100
CGTGTA	ORSgTEMT04200002	OS03G0224200
CGTGTA	ORSgTEMT00901370	OS03G0310400
CGTGTA	ORSgTEMT00100550	OS03G0277100
CGTGTA	ORSgTEMT00101678	OS03G0277100
CGTGTA	ORSgTEMT00100365	OS03G0277100
CGTGTA	ORSgTEMT00101079	OS03G0277100
GACTGG	ORSiTERTOOT00003	OS03G0227300
GACTGG	ORSiTERTOOT00141	OS04G0641400
GACTGG	ORSgTERTOOT00071	OS04G0652500
GACTGG	ORSgTERTOOT00009	OS07G0608500
GACTGG	ORSiTERTOOT00275	OS03G0227300
GACTGG	ORSgTERTOOT00072	OS03G0283800
GACTGG	ORSiTERT00200079	OS03G0239400
GACTGG	ORSiTERTOOT00341	OS07G0446100
GACTGG	ORSgTERTOOT00097	OS03G0283800
GACTGG	ORSgTERTOOT00071	OS07G0608500
GACTGG	ORSgTERTOOT00012	OS07G0608500
GACTGG	ORSgTERTOOT00009	OS04G0652500
GACTGG	ORSgTERTOOT00007	OS04G0652500
GACTGG	ORSgTERTOOT00080	OS07G0608500
GACTGG	ORSgTERTOOT00096	OS07G0608500
GACTGG	ORSiTERTOOT00021	OS07G0608500
GACTGG	ORSgTERTOOT00095	OS03G0283800
GACTGG	ORSgTERTOOT00012	OS04G0652500
GACTGG	ORSgTERTOOT00007	OS07G0608500
GACTGG	ORSgTERTOOT00002	OS03G0283800
GACTGG	ORSiTERT00200147	OS07G0564000
GACTGG	ORSgTERTOOT00073	OS07G0608500
GACTGG	ORSgTERTOOT00022	OS07G0608500
GACTGG	ORSiTERT00200144	OS07G0608500
GACTGG	ORSiTERTOOT00024	OS07G0608500
GACTGG	ORSgTERTOOT00021	OS07G0608500
GACTGG	ORSiTERTOOT00282	OS12G0516700
GACTGG	ORSiTETN00200041	OS04G0645600
GACTGG	ORSiTERT00200147	OS03G0261500
GACTGG	ORSgTERTOOT00031	OS04G0652500
GACTGG	ORSgTERTOOT00065	OS04G0652500
GACTGG	ORSgTERTOOT00073	OS04G0652500
GACTGG	ORSgTERTOOT00083	OS03G0283800
GACTGG	ORSiTERTOOT00022	OS07G0608500
GACTGG	ORSiTERTOOT00268	OS12G0516700
GACTGG	ORSgTERTOOT00096	OS04G0652500
GACTGG	ORSgTERTOOT00031	OS07G0608500
GACTGG	ORSgTERTOOT00082	OS03G0283800
GACTGG	ORSgTERTOOT00024	OS03G0283800
GACTGG	ORSgTERTOOT00096	OS03G0283800
GACTGG	ORSiTERTOOT00011	OS07G0608500
GACTGG	ORSiTERTOOT00022	OS04G0652500
TAAGGC	ORSiTETNOOT00003	OS10G0542800
TAAGGC	ORSiTETNOOT00119	OS03G0191100
TAAGGC	ORSiTETNOOT00123	OS02G0722800
TAAGGC	ORSgTETNOOT00616	OS10G0542800
TAAGGC	ORSiTERTOOT00275	OS02G0722800
TGACTC	ORSiTERTOOT00003	OS03G0227300
TGACTC	ORSgTEMT00900443	OS01G0722100
TGACTC	ORSiTERTOOT00275	OS03G0227300
TGACTC	ORSiTERT00200079	OS03G0239400
TGACTC	ORSgTEMT00901546	OS01G0722100
TGACTC	ORSgTEMT00901782	OS01G0722100
TGACTC	ORSiTETNOOT00117	OS08G0326100
TGACTC	ORSiTERT00200147	OS01G0582600
TGACTC	ORSgTEMT00900033	OS01G0722100
TGACTC	ORSiTETNOOT00118	OS08G0326100
TGACTC	ORSiTETNOOT00108	OS08G0326100
TGACTC	ORSiTETNOOT00116	OS08G0326100
TGACTC	ORSgTEMT01602353	OS01G0582400
TGACTC	ORSiTETNOOT00133	OS08G0326100
TGACTC	ORSgTERTOOT00096	OS03G0283800
AGTAGA	ORSiTETNOOT00170	OS03G0847500
AGTAGA	ORSiTETNOOT00214	OS03G0847500
[truncated: 59,696 more rows]
