# Supplementary material for: Evidence for the role of transposons in the recruitment of cis-regulatory motifs during the evolution of C4 photosynthesis
Source: BMC Genomics. 2016 Mar 8;17:201. doi: 10.1186/s12864-016-2519-3 (PMC4782515; doi:10.1186/s12864-016-2519-3)
Supplement: Additional file 4: — Candidate acceptors and donors of the recruited network-derived motifs, along with a brief description of each acceptors. Only those donor genes that were not farther than 10 genes from the acceptor gene are listed. (XLSX 110 kb) [file 12864_2016_2519_MOESM4_ESM.xlsx]

## Sheet: Sheet1
Additional file 4: Candidate accepters and donors of the recruited network derived motifs, along with brief description of accepters. Only those donor genes that are no farther than 10 genes from the acceptor gene are listed.
accepter	motif	location	description of accepters	donors
OS08G0562100	TACGTC	chr08:28141244..28144877	Similar to Sorghum chloroplast CM3 malate dehydrogenase (NADP) (Fragment).	OS08G0562200	OS08G0562500
OS03G0267300	CGGATT	chr03:8841311..8843013	Similar to Chloroplast fructose-1,6-bisphosphatase.	OS03G0265900
OS08G0344600	GACGCT	chr08:15595818..15599090	Similar to Phosphoenolpyruvate/phosphate translocator.	OS08G0345400	OS08G0344100
OS02G0698000	CTCACG	chr02:28701996..28704271	Similar to Phosphoribulokinase, chloroplast precursor (EC 2.7.1.19) (Phosphopentokinase) (PRKase) (PRK).	OS02G0698100
OS02G0698000	TGACAG	chr02:28701996..28704271	Similar to Phosphoribulokinase, chloroplast precursor (EC 2.7.1.19) (Phosphopentokinase) (PRKase) (PRK).	OS02G0698100
OS10G0578800	CGCTTA	chr10:23075424..23079071	LrgB-like protein family protein.	OS10G0580200
OS02G0698000	TGACGG	chr02:28701996..28704271	Similar to Phosphoribulokinase, chloroplast precursor (EC 2.7.1.19) (Phosphopentokinase) (PRKase) (PRK).	OS02G0698100
OS06G0133800	ACCGAT	chr06:1808989..1810092	Similar to Transketolase, chloroplastic.	OS06G0135000	OS06G0132400	OS06G0136800
OS11G0171300	GTAATG	chr11:3488768..3491609	Fructose-bisphosphate aldolase, chloroplast precursor (EC 4.1.2.13) (ALDP).	OS11G0170400	OS11G0170300	OS11G0171800	OS11G0171500	OS11G0173500	OS11G0169100
OS08G0344600	TTACGG	chr08:15595818..15599090	Similar to Phosphoenolpyruvate/phosphate translocator.	OS08G0345400
OS08G0344600	CTCGTA	chr08:15595818..15599090	Similar to Phosphoenolpyruvate/phosphate translocator.	OS08G0344100
OS04G0658300	GTACTT	chr04:33575152..33579653	Similar to Ribulose bisphosphate carboxylase/oxygenase activase, chloroplast precursor (RuBisCO activase) (RA).	OS04G0658100	OS04G0655600	OS04G0659900	OS04G0658000
OS08G0562100	ATTGCG	chr08:28141244..28144877	Similar to Sorghum chloroplast CM3 malate dehydrogenase (NADP) (Fragment).	OS08G0560500	OS08G0562500
OS03G0218400	ACGCCC	chr03:6233563..6238297	Similar to Hexose transporter.	OS03G0219200
OS06G0664200	GATCAG	chr06:27428890..27429154	Hypothetical gene.	OS06G0664100
OS01G0639900	CGTATT	chr01:25704919..25705074	Non-protein coding transcript.	OS01G0641700
OS02G0208100	TTACGG	chr02:6057100..6060267	Similar to plastidic ATP/ADP-transporter.	OS02G0208900	OS02G0208200
OS02G0698000	TGTACG	chr02:28701996..28704271	Similar to Phosphoribulokinase, chloroplast precursor (EC 2.7.1.19) (Phosphopentokinase) (PRKase) (PRK).	OS02G0698100	OS02G0697200
OS03G0267300	AGCGCC	chr03:8841311..8843013	Similar to Chloroplast fructose-1,6-bisphosphatase.	OS03G0265900	OS03G0267800
OS01G0639900	ATACGC	chr01:25704919..25705074	Non-protein coding transcript.	OS01G0641700
OS07G0572100	GCCAGT	chr07:23098564..23100449	Similar to Amine oxidase like protein (EC 1.4.3.6) (Copper amine oxidase).	OS07G0571900	OS07G0570500	OS07G0572000	OS07G0572300	OS07G0573100
OS02G0629200	TTACCC	chr02:25162880..25166502	Similar to HvPIP2%3B1 protein.	OS02G0631200
OS03G0862100	TAGTCA	chr03:36394773..36401591	Conserved hypothetical protein.	OS03G0859800	OS03G0860900
OS08G0344600	GGCTTA	chr08:15595818..15599090	Similar to Phosphoenolpyruvate/phosphate translocator.	OS08G0344100
OS08G0344600	GCACCT	chr08:15595818..15599090	Similar to Phosphoenolpyruvate/phosphate translocator.	OS08G0343300	OS08G0345400	OS08G0344100
OS11G0171300	GAAACG	chr11:3488768..3491609	Fructose-bisphosphate aldolase, chloroplast precursor (EC 4.1.2.13) (ALDP).	OS11G0169900	OS11G0170400	OS11G0173500	OS11G0170300	OS11G0171800	OS11G0169100	OS11G0172150
OS08G0562100	GCACCT	chr08:28141244..28144877	Similar to Sorghum chloroplast CM3 malate dehydrogenase (NADP) (Fragment).	OS08G0560500	OS08G0562200	OS08G0562700	OS08G0562500
OS06G0133800	CCAGGT	chr06:1808989..1810092	Similar to Transketolase, chloroplastic.	OS06G0132400	OS06G0135000
OS07G0572100	TCTGGG	chr07:23098564..23100449	Similar to Amine oxidase like protein (EC 1.4.3.6) (Copper amine oxidase).	OS07G0571900	OS07G0572300	OS07G0573600
OS08G0562100	GGGTCA	chr08:28141244..28144877	Similar to Sorghum chloroplast CM3 malate dehydrogenase (NADP) (Fragment).	OS08G0559900	OS08G0562700
OS03G0862100	ACGCAC	chr03:36394773..36401591	Conserved hypothetical protein.	OS03G0859500	OS03G0859800	OS03G0860900
OS02G0236000	GCTCCT	chr02:7706619..7710902	Similar to Aspartate aminotransferase (EC 2.6.1.1) (Fragment).	OS02G0236600
OS10G0578800	CCGTAT	chr10:23075424..23079071	LrgB-like protein family protein.	OS10G0580300	OS10G0580200
OS10G0578800	AGAGCG	chr10:23075424..23079071	LrgB-like protein family protein.	OS10G0577000	OS10G0580200
OS03G0267300	TACGCT	chr03:8841311..8843013	Similar to Chloroplast fructose-1,6-bisphosphatase.	OS03G0267700
OS03G0267300	CGCTTG	chr03:8841311..8843013	Similar to Chloroplast fructose-1,6-bisphosphatase.	OS03G0267700	OS03G0265900
OS08G0562100	GTAATG	chr08:28141244..28144877	Similar to Sorghum chloroplast CM3 malate dehydrogenase (NADP) (Fragment).	OS08G0560300	OS08G0562700	OS08G0562200	OS08G0562500
OS08G0344600	CGTGAC	chr08:15595818..15599090	Similar to Phosphoenolpyruvate/phosphate translocator.	OS08G0343300	OS08G0345400
OS08G0344600	ACGACA	chr08:15595818..15599090	Similar to Phosphoenolpyruvate/phosphate translocator.	OS08G0343300	OS08G0344100
OS04G0658300	AAAGCG	chr04:33575152..33579653	Similar to Ribulose bisphosphate carboxylase/oxygenase activase, chloroplast precursor (RuBisCO activase) (RA).	OS04G0659500	OS04G0655600	OS04G0659900	OS04G0658000
OS10G0578800	ATCGGA	chr10:23075424..23079071	LrgB-like protein family protein.	OS10G0577000	OS10G0577800	OS10G0580200
OS07G0572100	CTTATC	chr07:23098564..23100449	Similar to Amine oxidase like protein (EC 1.4.3.6) (Copper amine oxidase).	OS07G0570500	OS07G0573800	OS07G0573900	OS07G0573100	OS07G0571500	OS07G0573600
OS08G0344600	CGTTCT	chr08:15595818..15599090	Similar to Phosphoenolpyruvate/phosphate translocator.	OS08G0343300	OS08G0345400
OS10G0578800	TCCGCA	chr10:23075424..23079071	LrgB-like protein family protein.	OS10G0580300	OS10G0577800
OS10G0578800	TATACG	chr10:23075424..23079071	LrgB-like protein family protein.	OS10G0580300	OS10G0577000	OS10G0577800	OS10G0580200
OS08G0344600	GTACAG	chr08:15595818..15599090	Similar to Phosphoenolpyruvate/phosphate translocator.	OS08G0343300
OS06G0664200	TTGCGC	chr06:27428890..27429154	Hypothetical gene.	OS06G0664100
OS02G0698000	ACGTCT	chr02:28701996..28704271	Similar to Phosphoribulokinase, chloroplast precursor (EC 2.7.1.19) (Phosphopentokinase) (PRKase) (PRK).	OS02G0698100
OS04G0658300	ACCCGT	chr04:33575152..33579653	Similar to Ribulose bisphosphate carboxylase/oxygenase activase, chloroplast precursor (RuBisCO activase) (RA).	OS04G0659500	OS04G0659400	OS04G0658100	OS04G0658000	OS04G0655600	OS04G0659900
OS11G0171300	CAGCGG	chr11:3488768..3491609	Fructose-bisphosphate aldolase, chloroplast precursor (EC 4.1.2.13) (ALDP).	OS11G0170400	OS11G0171800	OS11G0173500	OS11G0169100	OS11G0172150
OS10G0578800	AGCCATTT	chr10:23075424..23079071	LrgB-like protein family protein.	OS10G0580300
OS06G0664200	CTGGAG	chr06:27428890..27429154	Hypothetical gene.	OS06G0662000	OS06G0664100
OS07G0572100	CAGGGC	chr07:23098564..23100449	Similar to Amine oxidase like protein (EC 1.4.3.6) (Copper amine oxidase).	OS07G0570500	OS07G0572300	OS07G0571500
OS12G0515400	GACTGG	chr12:20005794..20008791	Similar to plastidic 2-oxoglutarate/malate transporter.	OS12G0516700
OS02G0208100	AGGGCC	chr02:6057100..6060267	Similar to plastidic ATP/ADP-transporter.	OS02G0206700	OS02G0208200
OS08G0562100	CGCTAT	chr08:28141244..28144877	Similar to Sorghum chloroplast CM3 malate dehydrogenase (NADP) (Fragment).	OS08G0560500	OS08G0562700	OS08G0560900	OS08G0562500
OS11G0171300	GATTCG	chr11:3488768..3491609	Fructose-bisphosphate aldolase, chloroplast precursor (EC 4.1.2.13) (ALDP).	OS11G0169900	OS11G0170400	OS11G0170300	OS11G0171500	OS11G0173500
OS04G0521100	AGACGG	chr04:26099273..26101764	Major intrinsic protein family protein.	OS04G0521700
OS02G0698000	AGTAGC	chr02:28701996..28704271	Similar to Phosphoribulokinase, chloroplast precursor (EC 2.7.1.19) (Phosphopentokinase) (PRKase) (PRK).	OS02G0698100	OS02G0697200
OS04G0521100	CCGGTT	chr04:26099273..26101764	Major intrinsic protein family protein.	OS04G0521700
OS03G0267300	GGGAAC	chr03:8841311..8843013	Similar to Chloroplast fructose-1,6-bisphosphatase.	OS03G0267700	OS03G0266700	OS03G0265900	OS03G0265200	OS03G0267800
OS12G0515400	CGGCAT	chr12:20005794..20008791	Similar to plastidic 2-oxoglutarate/malate transporter.	OS12G0516700
OS03G0862100	TGTAAG	chr03:36394773..36401591	Conserved hypothetical protein.	OS03G0859500	OS03G0861900	OS03G0859800
OS10G0578800	TAAGAC	chr10:23075424..23079071	LrgB-like protein family protein.	OS10G0580300	OS10G0577000	OS10G0577800
OS02G0698000	CCAGGC	chr02:28701996..28704271	Similar to Phosphoribulokinase, chloroplast precursor (EC 2.7.1.19) (Phosphopentokinase) (PRKase) (PRK).	OS02G0698100
OS04G0658300	GGCCTA	chr04:33575152..33579653	Similar to Ribulose bisphosphate carboxylase/oxygenase activase, chloroplast precursor (RuBisCO activase) (RA).	OS04G0659500	OS04G0658100	OS04G0655600	OS04G0658000
OS12G0515400	GGGTAG	chr12:20005794..20008791	Similar to plastidic 2-oxoglutarate/malate transporter.	OS12G0516700
OS08G0562100	GTCCCT	chr08:28141244..28144877	Similar to Sorghum chloroplast CM3 malate dehydrogenase (NADP) (Fragment).	OS08G0560300	OS08G0560500	OS08G0562200	OS08G0562700	OS08G0559900	OS08G0560900
OS02G0698000	CGTGTG	chr02:28701996..28704271	Similar to Phosphoribulokinase, chloroplast precursor (EC 2.7.1.19) (Phosphopentokinase) (PRKase) (PRK).	OS02G0698100	OS02G0697200
OS03G0267300	AGCTCCTT	chr03:8841311..8843013	Similar to Chloroplast fructose-1,6-bisphosphatase.	OS03G0266700
OS11G0171300	TACGTT	chr11:3488768..3491609	Fructose-bisphosphate aldolase, chloroplast precursor (EC 4.1.2.13) (ALDP).	OS11G0171800	OS11G0172150
OS02G0208100	GGGTAT	chr02:6057100..6060267	Similar to plastidic ATP/ADP-transporter.	OS02G0206700	OS02G0208200
OS02G0208100	TTCCGT	chr02:6057100..6060267	Similar to plastidic ATP/ADP-transporter.	OS02G0205400	OS02G0208200
OS02G0629200	GGTAAT	chr02:25162880..25166502	Similar to HvPIP2%3B1 protein.	OS02G0631601	OS02G0631200
OS06G0133800	TACCGG	chr06:1808989..1810092	Similar to Transketolase, chloroplastic.	OS06G0135000	OS06G0132400
OS08G0344600	CGCTAG	chr08:15595818..15599090	Similar to Phosphoenolpyruvate/phosphate translocator.	OS08G0343300	OS08G0345400
OS02G0629200	CCGACT	chr02:25162880..25166502	Similar to HvPIP2%3B1 protein.	OS02G0631601
OS06G0664200	ACTAAG	chr06:27428890..27429154	Hypothetical gene.	OS06G0664100
OS08G0344600	ACGTTC	chr08:15595818..15599090	Similar to Phosphoenolpyruvate/phosphate translocator.	OS08G0343300	OS08G0345400
OS03G0267300	AGACCC	chr03:8841311..8843013	Similar to Chloroplast fructose-1,6-bisphosphatase.	OS03G0268300
OS03G0218400	TTCAGT	chr03:6233563..6238297	Similar to Hexose transporter.	OS03G0219200
OS03G0862100	GTCCTG	chr03:36394773..36401591	Conserved hypothetical protein.	OS03G0861900	OS03G0859800	OS03G0860900
OS04G0658300	TCCTAACC	chr04:33575152..33579653	Similar to Ribulose bisphosphate carboxylase/oxygenase activase, chloroplast precursor (RuBisCO activase) (RA).	OS04G0659500
OS08G0344600	AGGGCG	chr08:15595818..15599090	Similar to Phosphoenolpyruvate/phosphate translocator.	OS08G0343300	OS08G0345400
OS10G0578800	TAACTC	chr10:23075424..23079071	LrgB-like protein family protein.	OS10G0577000
OS10G0578800	ACGGGT	chr10:23075424..23079071	LrgB-like protein family protein.	OS10G0580300
OS06G0664200	TTACCC	chr06:27428890..27429154	Hypothetical gene.	OS06G0662000
OS02G0236000	GAGTCT	chr02:7706619..7710902	Similar to Aspartate aminotransferase (EC 2.6.1.1) (Fragment).	OS02G0236600
OS12G0515400	TAAGCT	chr12:20005794..20008791	Similar to plastidic 2-oxoglutarate/malate transporter.	OS12G0516700
OS03G0218400	AGACGC	chr03:6233563..6238297	Similar to Hexose transporter.	OS03G0219200
OS02G0236000	GTTACA	chr02:7706619..7710902	Similar to Aspartate aminotransferase (EC 2.6.1.1) (Fragment).	OS02G0236600
OS07G0572100	GCTCAG	chr07:23098564..23100449	Similar to Amine oxidase like protein (EC 1.4.3.6) (Copper amine oxidase).	OS07G0570500	OS07G0572300	OS07G0573800	OS07G0573900
OS08G0562100	GACGTA	chr08:28141244..28144877	Similar to Sorghum chloroplast CM3 malate dehydrogenase (NADP) (Fragment).	OS08G0562200	OS08G0562500
OS11G0171300	AGAGTC	chr11:3488768..3491609	Fructose-bisphosphate aldolase, chloroplast precursor (EC 4.1.2.13) (ALDP).	OS11G0169900	OS11G0168600	OS11G0170300	OS11G0169100	OS11G0172150	OS11G0171500	OS11G0173500
OS11G0171300	GTTAAG	chr11:3488768..3491609	Fructose-bisphosphate aldolase, chloroplast precursor (EC 4.1.2.13) (ALDP).	OS11G0169900	OS11G0170400	OS11G0170300	OS11G0171800	OS11G0172150	OS11G0171500	OS11G0168600
OS01G0639900	GCCTGT	chr01:25704919..25705074	Non-protein coding transcript.	OS01G0641700
OS04G0658300	TACCAG	chr04:33575152..33579653	Similar to Ribulose bisphosphate carboxylase/oxygenase activase, chloroplast precursor (RuBisCO activase) (RA).	OS04G0659400	OS04G0655600	OS04G0659900
OS04G0521100	AACGCC	chr04:26099273..26101764	Major intrinsic protein family protein.	OS04G0521700
OS06G0133800	CATACG	chr06:1808989..1810092	Similar to Transketolase, chloroplastic.	OS06G0135000
OS07G0572100	AGTGCG	chr07:23098564..23100449	Similar to Amine oxidase like protein (EC 1.4.3.6) (Copper amine oxidase).	OS07G0571900	OS07G0570500	OS07G0572300	OS07G0573100
OS07G0572100	CTAAGA	chr07:23098564..23100449	Similar to Amine oxidase like protein (EC 1.4.3.6) (Copper amine oxidase).	OS07G0571900	OS07G0570500	OS07G0572000	OS07G0572300	OS07G0573100	OS07G0571500	OS07G0573600
OS02G0208100	AACGCACG	chr02:6057100..6060267	Similar to plastidic ATP/ADP-transporter.	OS02G0205400
OS02G0698000	TTGCGC	chr02:28701996..28704271	Similar to Phosphoribulokinase, chloroplast precursor (EC 2.7.1.19) (Phosphopentokinase) (PRKase) (PRK).	OS02G0698100	OS02G0697200
OS11G0171300	ACGCAC	chr11:3488768..3491609	Fructose-bisphosphate aldolase, chloroplast precursor (EC 4.1.2.13) (ALDP).	OS11G0171800
OS02G0629200	ACTAAG	chr02:25162880..25166502	Similar to HvPIP2%3B1 protein.	OS02G0631601	OS02G0631200
OS10G0578800	CCTACC	chr10:23075424..23079071	LrgB-like protein family protein.	OS10G0580300	OS10G0577800
OS11G0171300	GCCGTA	chr11:3488768..3491609	Fructose-bisphosphate aldolase, chloroplast precursor (EC 4.1.2.13) (ALDP).	OS11G0173500	OS11G0172150
OS10G0578800	CCTACA	chr10:23075424..23079071	LrgB-like protein family protein.	OS10G0580300	OS10G0577800
OS03G0267300	CCACGA	chr03:8841311..8843013	Similar to Chloroplast fructose-1,6-bisphosphatase.	OS03G0267700	OS03G0266700	OS03G0265200	OS03G0267800
OS12G0515400	TACAGC	chr12:20005794..20008791	Similar to plastidic 2-oxoglutarate/malate transporter.	OS12G0516700
OS10G0578800	GCAGTA	chr10:23075424..23079071	LrgB-like protein family protein.	OS10G0577000	OS10G0577800	OS10G0580200
OS03G0267300	AGCGGC	chr03:8841311..8843013	Similar to Chloroplast fructose-1,6-bisphosphatase.	OS03G0267700	OS03G0265200	OS03G0267800
OS10G0578800	ACCCTG	chr10:23075424..23079071	LrgB-like protein family protein.	OS10G0577000	OS10G0580200
OS10G0578800	ATTACC	chr10:23075424..23079071	LrgB-like protein family protein.	OS10G0580300	OS10G0577800	OS10G0580200
OS11G0171300	CCCAAT	chr11:3488768..3491609	Fructose-bisphosphate aldolase, chloroplast precursor (EC 4.1.2.13) (ALDP).	OS11G0170400	OS11G0173500	OS11G0171800	OS11G0168600	OS11G0169100
OS07G0572100	CTCAGC	chr07:23098564..23100449	Similar to Amine oxidase like protein (EC 1.4.3.6) (Copper amine oxidase).	OS07G0571900	OS07G0570500	OS07G0572000	OS07G0571500	OS07G0573600
OS11G0171300	TTATCG	chr11:3488768..3491609	Fructose-bisphosphate aldolase, chloroplast precursor (EC 4.1.2.13) (ALDP).	OS11G0170400	OS11G0173500	OS11G0168600	OS11G0171500
OS01G0639900	TTCGAG	chr01:25704919..25705074	Non-protein coding transcript.	OS01G0641700
OS07G0572100	CTGGCA	chr07:23098564..23100449	Similar to Amine oxidase like protein (EC 1.4.3.6) (Copper amine oxidase).	OS07G0570500	OS07G0572300	OS07G0573100	OS07G0571500
OS06G0664200	ATGCCG	chr06:27428890..27429154	Hypothetical gene.	OS06G0662000
OS03G0862100	CAGGAT	chr03:36394773..36401591	Conserved hypothetical protein.	OS03G0861800	OS03G0861900
OS08G0562100	GAGTCT	chr08:28141244..28144877	Similar to Sorghum chloroplast CM3 malate dehydrogenase (NADP) (Fragment).	OS08G0560300	OS08G0562200
OS06G0133800	CCCCAT	chr06:1808989..1810092	Similar to Transketolase, chloroplastic.	OS06G0136800	OS06G0132400
OS10G0578800	TTAACG	chr10:23075424..23079071	LrgB-like protein family protein.	OS10G0580300
OS07G0572100	TAGATC	chr07:23098564..23100449	Similar to Amine oxidase like protein (EC 1.4.3.6) (Copper amine oxidase).	OS07G0570500	OS07G0572000	OS07G0573900	OS07G0573100	OS07G0571500	OS07G0573600
OS08G0562100	GGGTAT	chr08:28141244..28144877	Similar to Sorghum chloroplast CM3 malate dehydrogenase (NADP) (Fragment).	OS08G0562700	OS08G0560900
OS07G0572100	GCTTAA	chr07:23098564..23100449	Similar to Amine oxidase like protein (EC 1.4.3.6) (Copper amine oxidase).	OS07G0571900	OS07G0570500	OS07G0572000	OS07G0573900	OS07G0573100	OS07G0571500
OS02G0208100	GTGACG	chr02:6057100..6060267	Similar to plastidic ATP/ADP-transporter.	OS02G0208900	OS02G0208200	OS02G0205400
OS03G0267300	CAGGGC	chr03:8841311..8843013	Similar to Chloroplast fructose-1,6-bisphosphatase.	OS03G0267700	OS03G0266700	OS03G0265200	OS03G0268300
OS08G0344600	CGTGAT	chr08:15595818..15599090	Similar to Phosphoenolpyruvate/phosphate translocator.	OS08G0343300	OS08G0344100
OS07G0572100	CCTAGT	chr07:23098564..23100449	Similar to Amine oxidase like protein (EC 1.4.3.6) (Copper amine oxidase).	OS07G0570500	OS07G0573800	OS07G0573900	OS07G0573100	OS07G0571500	OS07G0573600
OS07G0572100	AACGCT	chr07:23098564..23100449	Similar to Amine oxidase like protein (EC 1.4.3.6) (Copper amine oxidase).	OS07G0570500
OS10G0578800	TCGGAT	chr10:23075424..23079071	LrgB-like protein family protein.	OS10G0577000	OS10G0577800	OS10G0580200
OS03G0218400	AAGTCG	chr03:6233563..6238297	Similar to Hexose transporter.	OS03G0219200
OS08G0344600	CCAGTA	chr08:15595818..15599090	Similar to Phosphoenolpyruvate/phosphate translocator.	OS08G0343300	OS08G0345400
OS04G0658300	GGGCAA	chr04:33575152..33579653	Similar to Ribulose bisphosphate carboxylase/oxygenase activase, chloroplast precursor (RuBisCO activase) (RA).	OS04G0659400	OS04G0659500	OS04G0659900
OS02G0208100	ATAGCG	chr02:6057100..6060267	Similar to plastidic ATP/ADP-transporter.	OS02G0206700	OS02G0208900	OS02G0208200	OS02G0205400
OS03G0267300	ACTGGG	chr03:8841311..8843013	Similar to Chloroplast fructose-1,6-bisphosphatase.	OS03G0266700	OS03G0265900	OS03G0267800
OS10G0578800	CTCAGA	chr10:23075424..23079071	LrgB-like protein family protein.	OS10G0580300	OS10G0577000
OS06G0133800	TACCGA	chr06:1808989..1810092	Similar to Transketolase, chloroplastic.	OS06G0132400	OS06G0136800
OS03G0267300	CGATTC	chr03:8841311..8843013	Similar to Chloroplast fructose-1,6-bisphosphatase.	OS03G0267700	OS03G0266700	OS03G0265900	OS03G0265200	OS03G0267800
OS08G0344600	CATAGA	chr08:15595818..15599090	Similar to Phosphoenolpyruvate/phosphate translocator.	OS08G0345400	OS08G0344100
OS03G0862100	CCTACC	chr03:36394773..36401591	Conserved hypothetical protein.	OS03G0859500	OS03G0861800	OS03G0861900	OS03G0859800	OS03G0860900
OS07G0572100	GATCTGCT	chr07:23098564..23100449	Similar to Amine oxidase like protein (EC 1.4.3.6) (Copper amine oxidase).	OS07G0572300
OS03G0862100	TATCGG	chr03:36394773..36401591	Conserved hypothetical protein.	OS03G0859500	OS03G0859800	OS03G0860900
OS02G0236000	TCGTTA	chr02:7706619..7710902	Similar to Aspartate aminotransferase (EC 2.6.1.1) (Fragment).	OS02G0236600
OS02G0698000	CGGAAA	chr02:28701996..28704271	Similar to Phosphoribulokinase, chloroplast precursor (EC 2.7.1.19) (Phosphopentokinase) (PRKase) (PRK).	OS02G0698100	OS02G0697200
OS06G0133800	GCGGTG	chr06:1808989..1810092	Similar to Transketolase, chloroplastic.	OS06G0135000
OS04G0658300	TAGGCC	chr04:33575152..33579653	Similar to Ribulose bisphosphate carboxylase/oxygenase activase, chloroplast precursor (RuBisCO activase) (RA).	OS04G0659500	OS04G0658100	OS04G0655600	OS04G0658000
OS11G0171300	GCTTAA	chr11:3488768..3491609	Fructose-bisphosphate aldolase, chloroplast precursor (EC 4.1.2.13) (ALDP).	OS11G0169900	OS11G0170400	OS11G0171500	OS11G0168600	OS11G0170300	OS11G0171800
OS02G0629200	CTTACT	chr02:25162880..25166502	Similar to HvPIP2%3B1 protein.	OS02G0631601
OS06G0133800	CGTATC	chr06:1808989..1810092	Similar to Transketolase, chloroplastic.	OS06G0136800
OS06G0133800	GATACG	chr06:1808989..1810092	Similar to Transketolase, chloroplastic.	OS06G0136800
OS06G0133800	TGACAG	chr06:1808989..1810092	Similar to Transketolase, chloroplastic.	OS06G0136800	OS06G0135000	OS06G0132400
OS02G0698000	ACAGGT	chr02:28701996..28704271	Similar to Phosphoribulokinase, chloroplast precursor (EC 2.7.1.19) (Phosphopentokinase) (PRKase) (PRK).	OS02G0698100
OS01G0639900	CACGGA	chr01:25704919..25705074	Non-protein coding transcript.	OS01G0641700
OS06G0133800	GGGCAA	chr06:1808989..1810092	Similar to Transketolase, chloroplastic.	OS06G0135000	OS06G0136800
OS02G0629200	AATACG	chr02:25162880..25166502	Similar to HvPIP2%3B1 protein.	OS02G0631601	OS02G0631200
OS02G0236000	ACGCAT	chr02:7706619..7710902	Similar to Aspartate aminotransferase (EC 2.6.1.1) (Fragment).	OS02G0236600
OS01G0639900	GCACCT	chr01:25704919..25705074	Non-protein coding transcript.	OS01G0641700
OS03G0218400	CTGACT	chr03:6233563..6238297	Similar to Hexose transporter.	OS03G0219200
OS03G0218400	CTCAGA	chr03:6233563..6238297	Similar to Hexose transporter.	OS03G0219200
OS10G0578800	CCTCTAAA	chr10:23075424..23079071	LrgB-like protein family protein.	OS10G0580300
OS11G0171300	AAAGCG	chr11:3488768..3491609	Fructose-bisphosphate aldolase, chloroplast precursor (EC 4.1.2.13) (ALDP).	OS11G0170400	OS11G0170300	OS11G0171800	OS11G0169100	OS11G0172150	OS11G0171500	OS11G0168600
OS10G0578800	CGATTACA	chr10:23075424..23079071	LrgB-like protein family protein.	OS10G0577000
OS10G0578800	GTCGGA	chr10:23075424..23079071	LrgB-like protein family protein.	OS10G0577000	OS10G0577800	OS10G0580200
OS11G0171300	CGGTAG	chr11:3488768..3491609	Fructose-bisphosphate aldolase, chloroplast precursor (EC 4.1.2.13) (ALDP).	OS11G0169900	OS11G0170400	OS11G0173500	OS11G0170300	OS11G0172150	OS11G0171500	OS11G0168600	OS11G0169100
OS07G0572100	AGACGG	chr07:23098564..23100449	Similar to Amine oxidase like protein (EC 1.4.3.6) (Copper amine oxidase).	OS07G0571900	OS07G0570500	OS07G0572000	OS07G0573600	OS07G0571500
OS08G0344600	CTAGCGGG	chr08:15595818..15599090	Similar to Phosphoenolpyruvate/phosphate translocator.	OS08G0343300
OS04G0658300	ATCGGA	chr04:33575152..33579653	Similar to Ribulose bisphosphate carboxylase/oxygenase activase, chloroplast precursor (RuBisCO activase) (RA).	OS04G0659900	OS04G0658000
OS08G0344600	ATGCGT	chr08:15595818..15599090	Similar to Phosphoenolpyruvate/phosphate translocator.	OS08G0343300	OS08G0345400	OS08G0344100
OS11G0171300	CCTACC	chr11:3488768..3491609	Fructose-bisphosphate aldolase, chloroplast precursor (EC 4.1.2.13) (ALDP).	OS11G0170400	OS11G0171500	OS11G0170300	OS11G0168600
OS02G0208100	GGCAAT	chr02:6057100..6060267	Similar to plastidic ATP/ADP-transporter.	OS02G0206700	OS02G0208900	OS02G0205400	OS02G0208200
OS10G0578800	AAACTGTA	chr10:23075424..23079071	LrgB-like protein family protein.	OS10G0577000
OS03G0267300	GCAGGG	chr03:8841311..8843013	Similar to Chloroplast fructose-1,6-bisphosphatase.	OS03G0266700	OS03G0265900	OS03G0265200
OS02G0208100	TCACAG	chr02:6057100..6060267	Similar to plastidic ATP/ADP-transporter.	OS02G0206700	OS02G0208900	OS02G0205400	OS02G0208200
OS02G0629200	TAACGC	chr02:25162880..25166502	Similar to HvPIP2%3B1 protein.	OS02G0631601
OS10G0578800	GGTCCC	chr10:23075424..23079071	LrgB-like protein family protein.	OS10G0580300	OS10G0577800	OS10G0580200
OS07G0572100	ACGCAG	chr07:23098564..23100449	Similar to Amine oxidase like protein (EC 1.4.3.6) (Copper amine oxidase).	OS07G0571900	OS07G0570500	OS07G0572000	OS07G0573100	OS07G0571500
OS04G0521100	TAACGT	chr04:26099273..26101764	Major intrinsic protein family protein.	OS04G0521700
OS04G0521100	TCACAG	chr04:26099273..26101764	Major intrinsic protein family protein.	OS04G0521700
OS03G0862100	CCGTGA	chr03:36394773..36401591	Conserved hypothetical protein.	OS03G0859500
OS12G0515400	CGGGGA	chr12:20005794..20008791	Similar to plastidic 2-oxoglutarate/malate transporter.	OS12G0516700
OS06G0133800	GAACTC	chr06:1808989..1810092	Similar to Transketolase, chloroplastic.	OS06G0136800	OS06G0135000	OS06G0132400
OS06G0133800	TGAGCG	chr06:1808989..1810092	Similar to Transketolase, chloroplastic.	OS06G0135000	OS06G0136800
OS02G0208100	CCGCAT	chr02:6057100..6060267	Similar to plastidic ATP/ADP-transporter.	OS02G0208200
OS02G0208100	CCGTCGTC	chr02:6057100..6060267	Similar to plastidic ATP/ADP-transporter.	OS02G0208200
OS02G0208100	CTGACG	chr02:6057100..6060267	Similar to plastidic ATP/ADP-transporter.	OS02G0205400	OS02G0208200
OS02G0698000	ATCGTA	chr02:28701996..28704271	Similar to Phosphoribulokinase, chloroplast precursor (EC 2.7.1.19) (Phosphopentokinase) (PRKase) (PRK).	OS02G0698100
OS02G0629200	GCGTCA	chr02:25162880..25166502	Similar to HvPIP2%3B1 protein.	OS02G0631200
OS10G0578800	ATACGG	chr10:23075424..23079071	LrgB-like protein family protein.	OS10G0580300	OS10G0580200
OS02G0698000	GGTACG	chr02:28701996..28704271	Similar to Phosphoribulokinase, chloroplast precursor (EC 2.7.1.19) (Phosphopentokinase) (PRKase) (PRK).	OS02G0698100
OS06G0133800	TTATCG	chr06:1808989..1810092	Similar to Transketolase, chloroplastic.	OS06G0132400	OS06G0136800
OS03G0267300	CGTTTA	chr03:8841311..8843013	Similar to Chloroplast fructose-1,6-bisphosphatase.	OS03G0268300	OS03G0267800
OS04G0658300	TCAGCA	chr04:33575152..33579653	Similar to Ribulose bisphosphate carboxylase/oxygenase activase, chloroplast precursor (RuBisCO activase) (RA).	OS04G0659400	OS04G0658100	OS04G0655600	OS04G0659900	OS04G0658000
OS02G0698000	GGTAGA	chr02:28701996..28704271	Similar to Phosphoribulokinase, chloroplast precursor (EC 2.7.1.19) (Phosphopentokinase) (PRKase) (PRK).	OS02G0698100
OS07G0572100	CGGAAC	chr07:23098564..23100449	Similar to Amine oxidase like protein (EC 1.4.3.6) (Copper amine oxidase).	OS07G0573800	OS07G0573900	OS07G0571500	OS07G0573600
OS06G0133800	TCTCTG	chr06:1808989..1810092	Similar to Transketolase, chloroplastic.	OS06G0136800	OS06G0135000	OS06G0132400
OS02G0629200	ACGTAG	chr02:25162880..25166502	Similar to HvPIP2%3B1 protein.	OS02G0631200
OS06G0133800	AGGCAA	chr06:1808989..1810092	Similar to Transketolase, chloroplastic.	OS06G0136800	OS06G0135000
OS02G0629200	TGCGGA	chr02:25162880..25166502	Similar to HvPIP2%3B1 protein.	OS02G0631601
OS02G0208100	TAGATC	chr02:6057100..6060267	Similar to plastidic ATP/ADP-transporter.	OS02G0206700	OS02G0205400	OS02G0208200
OS01G0639900	TCTCCG	chr01:25704919..25705074	Non-protein coding transcript.	OS01G0641700
OS11G0171300	CGTAGT	chr11:3488768..3491609	Fructose-bisphosphate aldolase, chloroplast precursor (EC 4.1.2.13) (ALDP).	OS11G0169900	OS11G0173500	OS11G0171800	OS11G0168600
OS08G0344600	CAGAGT	chr08:15595818..15599090	Similar to Phosphoenolpyruvate/phosphate translocator.	OS08G0343300
OS02G0208100	CGTCTA	chr02:6057100..6060267	Similar to plastidic ATP/ADP-transporter.	OS02G0206700	OS02G0208900	OS02G0208200
OS03G0862100	ACAGAT	chr03:36394773..36401591	Conserved hypothetical protein.	OS03G0859500	OS03G0861800
OS02G0698000	ATCCGT	chr02:28701996..28704271	Similar to Phosphoribulokinase, chloroplast precursor (EC 2.7.1.19) (Phosphopentokinase) (PRKase) (PRK).	OS02G0697200
OS08G0344600	TACGAG	chr08:15595818..15599090	Similar to Phosphoenolpyruvate/phosphate translocator.	OS08G0344100
OS03G0862100	ATCGGG	chr03:36394773..36401591	Conserved hypothetical protein.	OS03G0859500	OS03G0859800	OS03G0860900
OS08G0562100	TTACGA	chr08:28141244..28144877	Similar to Sorghum chloroplast CM3 malate dehydrogenase (NADP) (Fragment).	OS08G0560300	OS08G0559900	OS08G0560900
OS08G0562100	CGGGTC	chr08:28141244..28144877	Similar to Sorghum chloroplast CM3 malate dehydrogenase (NADP) (Fragment).	OS08G0559900	OS08G0560900
OS06G0133800	CTTATC	chr06:1808989..1810092	Similar to Transketolase, chloroplastic.	OS06G0136800	OS06G0135000	OS06G0132400
OS11G0171300	CCCACT	chr11:3488768..3491609	Fructose-bisphosphate aldolase, chloroplast precursor (EC 4.1.2.13) (ALDP).	OS11G0170400	OS11G0170300	OS11G0171800	OS11G0169100	OS11G0172150
OS06G0133800	ACCGCA	chr06:1808989..1810092	Similar to Transketolase, chloroplastic.	OS06G0135000	OS06G0136800
OS10G0578800	CTAGCG	chr10:23075424..23079071	LrgB-like protein family protein.	OS10G0580300
OS03G0862100	GCGACC	chr03:36394773..36401591	Conserved hypothetical protein.	OS03G0861900
OS04G0658300	CCACGT	chr04:33575152..33579653	Similar to Ribulose bisphosphate carboxylase/oxygenase activase, chloroplast precursor (RuBisCO activase) (RA).	OS04G0659400	OS04G0659500	OS04G0659900
OS08G0344600	CAGTCG	chr08:15595818..15599090	Similar to Phosphoenolpyruvate/phosphate translocator.	OS08G0343300	OS08G0344100
OS03G0218400	CGACCT	chr03:6233563..6238297	Similar to Hexose transporter.	OS03G0219200
OS02G0698000	TACGCT	chr02:28701996..28704271	Similar to Phosphoribulokinase, chloroplast precursor (EC 2.7.1.19) (Phosphopentokinase) (PRKase) (PRK).	OS02G0698100	OS02G0697200
OS03G0267300	CAGCGG	chr03:8841311..8843013	Similar to Chloroplast fructose-1,6-bisphosphatase.	OS03G0267700	OS03G0267800
OS04G0658300	GCTTAA	chr04:33575152..33579653	Similar to Ribulose bisphosphate carboxylase/oxygenase activase, chloroplast precursor (RuBisCO activase) (RA).	OS04G0659500	OS04G0658100	OS04G0658000	OS04G0659900
OS10G0578800	TAACGG	chr10:23075424..23079071	LrgB-like protein family protein.	OS10G0577800
OS02G0698000	TTCCGT	chr02:28701996..28704271	Similar to Phosphoribulokinase, chloroplast precursor (EC 2.7.1.19) (Phosphopentokinase) (PRKase) (PRK).	OS02G0697200
OS04G0658300	CCTATC	chr04:33575152..33579653	Similar to Ribulose bisphosphate carboxylase/oxygenase activase, chloroplast precursor (RuBisCO activase) (RA).	OS04G0658000	OS04G0655600	OS04G0659900
OS06G0664200	TGACCAAA	chr06:27428890..27429154	Hypothetical gene.	OS06G0662000
OS03G0862100	AGGTCG	chr03:36394773..36401591	Conserved hypothetical protein.	OS03G0859800	OS03G0860900
OS08G0344600	AACGCC	chr08:15595818..15599090	Similar to Phosphoenolpyruvate/phosphate translocator.	OS08G0345400	OS08G0344100
OS06G0133800	GTAACC	chr06:1808989..1810092	Similar to Transketolase, chloroplastic.	OS06G0136800
OS11G0171300	CGTGTG	chr11:3488768..3491609	Fructose-bisphosphate aldolase, chloroplast precursor (EC 4.1.2.13) (ALDP).	OS11G0170400	OS11G0172150
OS10G0578800	CCGCAT	chr10:23075424..23079071	LrgB-like protein family protein.	OS10G0580300
OS02G0236000	TTAACG	chr02:7706619..7710902	Similar to Aspartate aminotransferase (EC 2.6.1.1) (Fragment).	OS02G0236600
OS03G0267300	GACCGA	chr03:8841311..8843013	Similar to Chloroplast fructose-1,6-bisphosphatase.	OS03G0267700	OS03G0265900	OS03G0265200	OS03G0267800
OS03G0267300	CGCTAT	chr03:8841311..8843013	Similar to Chloroplast fructose-1,6-bisphosphatase.	OS03G0267800
OS02G0208100	AGGTCG	chr02:6057100..6060267	Similar to plastidic ATP/ADP-transporter.	OS02G0205400
OS06G0133800	CTGAGT	chr06:1808989..1810092	Similar to Transketolase, chloroplastic.	OS06G0135000
OS03G0267300	ATGCGG	chr03:8841311..8843013	Similar to Chloroplast fructose-1,6-bisphosphatase.	OS03G0265900	OS03G0267800
OS02G0698000	TAACTC	chr02:28701996..28704271	Similar to Phosphoribulokinase, chloroplast precursor (EC 2.7.1.19) (Phosphopentokinase) (PRKase) (PRK).	OS02G0698100
OS02G0208100	TTACGA	chr02:6057100..6060267	Similar to plastidic ATP/ADP-transporter.	OS02G0206700
OS04G0521100	GCGATC	chr04:26099273..26101764	Major intrinsic protein family protein.	OS04G0521700
OS06G0133800	CACAGC	chr06:1808989..1810092	Similar to Transketolase, chloroplastic.	OS06G0135000	OS06G0132400
OS08G0562100	GACCTA	chr08:28141244..28144877	Similar to Sorghum chloroplast CM3 malate dehydrogenase (NADP) (Fragment).	OS08G0559900	OS08G0560900
OS06G0133800	CTCAGA	chr06:1808989..1810092	Similar to Transketolase, chloroplastic.	OS06G0135000	OS06G0136800
OS02G0629200	AGCCGT	chr02:25162880..25166502	Similar to HvPIP2%3B1 protein.	OS02G0631200
OS04G0521100	GTATCG	chr04:26099273..26101764	Major intrinsic protein family protein.	OS04G0521700
OS07G0572100	TAGCCA	chr07:23098564..23100449	Similar to Amine oxidase like protein (EC 1.4.3.6) (Copper amine oxidase).	OS07G0571900	OS07G0570500	OS07G0572000	OS07G0572300	OS07G0573900	OS07G0573600
OS04G0658300	TCACAG	chr04:33575152..33579653	Similar to Ribulose bisphosphate carboxylase/oxygenase activase, chloroplast precursor (RuBisCO activase) (RA).	OS04G0659400	OS04G0659500	OS04G0658000	OS04G0655600
OS06G0664200	AGGCAA	chr06:27428890..27429154	Hypothetical gene.	OS06G0662000	OS06G0664100
OS03G0218400	GCCTAC	chr03:6233563..6238297	Similar to Hexose transporter.	OS03G0219200
OS06G0133800	TAGCGT	chr06:1808989..1810092	Similar to Transketolase, chloroplastic.	OS06G0132400	OS06G0135000	OS06G0136800
OS02G0236000	CTGACT	chr02:7706619..7710902	Similar to Aspartate aminotransferase (EC 2.6.1.1) (Fragment).	OS02G0236600
OS01G0639900	GCGTAT	chr01:25704919..25705074	Non-protein coding transcript.	OS01G0641700
OS06G0664200	TTACTG	chr06:27428890..27429154	Hypothetical gene.	OS06G0664100	OS06G0662000
OS02G0208100	CGCTAT	chr02:6057100..6060267	Similar to plastidic ATP/ADP-transporter.	OS02G0206700	OS02G0208900	OS02G0208200	OS02G0205400
OS01G0639900	CCTACC	chr01:25704919..25705074	Non-protein coding transcript.	OS01G0641700
OS03G0267300	AAACGC	chr03:8841311..8843013	Similar to Chloroplast fructose-1,6-bisphosphatase.	OS03G0267700	OS03G0265900	OS03G0265200	OS03G0267800
OS08G0562100	AGTACC	chr08:28141244..28144877	Similar to Sorghum chloroplast CM3 malate dehydrogenase (NADP) (Fragment).	OS08G0560300	OS08G0559900	OS08G0562500
OS04G0658300	TTACCC	chr04:33575152..33579653	Similar to Ribulose bisphosphate carboxylase/oxygenase activase, chloroplast precursor (RuBisCO activase) (RA).	OS04G0659500
OS12G0515400	TTCAGT	chr12:20005794..20008791	Similar to plastidic 2-oxoglutarate/malate transporter.	OS12G0516700
OS04G0658300	CGGGGT	chr04:33575152..33579653	Similar to Ribulose bisphosphate carboxylase/oxygenase activase, chloroplast precursor (RuBisCO activase) (RA).	OS04G0659400	OS04G0659500	OS04G0655600
OS02G0208100	CCGAAC	chr02:6057100..6060267	Similar to plastidic ATP/ADP-transporter.	OS02G0206700	OS02G0208900
OS02G0629200	CCGCAC	chr02:25162880..25166502	Similar to HvPIP2%3B1 protein.	OS02G0631200
OS08G0344600	AGCGTC	chr08:15595818..15599090	Similar to Phosphoenolpyruvate/phosphate translocator.	OS08G0345400	OS08G0344100
OS08G0344600	GAGCGG	chr08:15595818..15599090	Similar to Phosphoenolpyruvate/phosphate translocator.	OS08G0345400	OS08G0344100
OS02G0698000	CGTTGA	chr02:28701996..28704271	Similar to Phosphoribulokinase, chloroplast precursor (EC 2.7.1.19) (Phosphopentokinase) (PRKase) (PRK).	OS02G0698100
OS03G0218400	AGGGCG	chr03:6233563..6238297	Similar to Hexose transporter.	OS03G0219200
OS02G0236000	ATACGA	chr02:7706619..7710902	Similar to Aspartate aminotransferase (EC 2.6.1.1) (Fragment).	OS02G0236600
OS08G0344600	CCACGA	chr08:15595818..15599090	Similar to Phosphoenolpyruvate/phosphate translocator.	OS08G0345400	OS08G0344100
OS01G0639900	TACCTC	chr01:25704919..25705074	Non-protein coding transcript.	OS01G0641700
OS03G0862100	GGTCTA	chr03:36394773..36401591	Conserved hypothetical protein.	OS03G0861800	OS03G0861900	OS03G0859500	OS03G0859800
OS03G0267300	ACGTAG	chr03:8841311..8843013	Similar to Chloroplast fructose-1,6-bisphosphatase.	OS03G0265200	OS03G0268300	OS03G0267800
OS08G0344600	TGGCCG	chr08:15595818..15599090	Similar to Phosphoenolpyruvate/phosphate translocator.	OS08G0343300	OS08G0345400
OS07G0572100	GAGACC	chr07:23098564..23100449	Similar to Amine oxidase like protein (EC 1.4.3.6) (Copper amine oxidase).	OS07G0571900	OS07G0572000	OS07G0572300	OS07G0573900	OS07G0573100
OS11G0171300	TGGCAGTT	chr11:3488768..3491609	Fructose-bisphosphate aldolase, chloroplast precursor (EC 4.1.2.13) (ALDP).	OS11G0169100
OS02G0698000	GAATCA	chr02:28701996..28704271	Similar to Phosphoribulokinase, chloroplast precursor (EC 2.7.1.19) (Phosphopentokinase) (PRKase) (PRK).	OS02G0698100
OS03G0267300	ACGCTT	chr03:8841311..8843013	Similar to Chloroplast fructose-1,6-bisphosphatase.	OS03G0266700	OS03G0265900	OS03G0267800
OS11G0171300	TTCCGC	chr11:3488768..3491609	Fructose-bisphosphate aldolase, chloroplast precursor (EC 4.1.2.13) (ALDP).	OS11G0169900	OS11G0170400	OS11G0168600	OS11G0170300
OS02G0698000	ACGCTG	chr02:28701996..28704271	Similar to Phosphoribulokinase, chloroplast precursor (EC 2.7.1.19) (Phosphopentokinase) (PRKase) (PRK).	OS02G0698100	OS02G0697200
OS06G0133800	CGTGAT	chr06:1808989..1810092	Similar to Transketolase, chloroplastic.	OS06G0132400	OS06G0135000	OS06G0136800
OS06G0133800	ATTACG	chr06:1808989..1810092	Similar to Transketolase, chloroplastic.	OS06G0132400	OS06G0135000	OS06G0136800
OS03G0218400	CGGTAT	chr03:6233563..6238297	Similar to Hexose transporter.	OS03G0219200
OS02G0698000	GTACGC	chr02:28701996..28704271	Similar to Phosphoribulokinase, chloroplast precursor (EC 2.7.1.19) (Phosphopentokinase) (PRKase) (PRK).	OS02G0698100
OS11G0171300	GGTAAC	chr11:3488768..3491609	Fructose-bisphosphate aldolase, chloroplast precursor (EC 4.1.2.13) (ALDP).	OS11G0170400	OS11G0173500	OS11G0170300	OS11G0169100
OS08G0344600	GCGAGT	chr08:15595818..15599090	Similar to Phosphoenolpyruvate/phosphate translocator.	OS08G0343300	OS08G0345400
OS08G0344600	ACGCTG	chr08:15595818..15599090	Similar to Phosphoenolpyruvate/phosphate translocator.	OS08G0343300	OS08G0345400	OS08G0344100
OS06G0133800	AATCGG	chr06:1808989..1810092	Similar to Transketolase, chloroplastic.	OS06G0132400	OS06G0135000
OS11G0171300	TTCCGT	chr11:3488768..3491609	Fructose-bisphosphate aldolase, chloroplast precursor (EC 4.1.2.13) (ALDP).	OS11G0173500	OS11G0172150	OS11G0168600
OS04G0658300	GAAACG	chr04:33575152..33579653	Similar to Ribulose bisphosphate carboxylase/oxygenase activase, chloroplast precursor (RuBisCO activase) (RA).	OS04G0658100	OS04G0655600
OS06G0664200	TCAGGA	chr06:27428890..27429154	Hypothetical gene.	OS06G0664100	OS06G0662000
OS02G0629200	CGGAAC	chr02:25162880..25166502	Similar to HvPIP2%3B1 protein.	OS02G0631601
OS08G0344600	AATCGC	chr08:15595818..15599090	Similar to Phosphoenolpyruvate/phosphate translocator.	OS08G0343300	OS08G0344100
OS02G0629200	AAGTCG	chr02:25162880..25166502	Similar to HvPIP2%3B1 protein.	OS02G0631200
OS03G0267300	CGTGTA	chr03:8841311..8843013	Similar to Chloroplast fructose-1,6-bisphosphatase.	OS03G0267700	OS03G0266700	OS03G0265200	OS03G0267800
OS04G0658300	AAGTCG	chr04:33575152..33579653	Similar to Ribulose bisphosphate carboxylase/oxygenase activase, chloroplast precursor (RuBisCO activase) (RA).	OS04G0659400	OS04G0658100	OS04G0655600	OS04G0659900	OS04G0658000
OS03G0267300	CGATCA	chr03:8841311..8843013	Similar to Chloroplast fructose-1,6-bisphosphatase.	OS03G0267700	OS03G0265900	OS03G0265200	OS03G0268300
OS03G0862100	GGGATC	chr03:36394773..36401591	Conserved hypothetical protein.	OS03G0859800	OS03G0860900
OS03G0862100	GTAACG	chr03:36394773..36401591	Conserved hypothetical protein.	OS03G0861800	OS03G0859800	OS03G0860900
OS08G0562100	ATTCCG	chr08:28141244..28144877	Similar to Sorghum chloroplast CM3 malate dehydrogenase (NADP) (Fragment).	OS08G0560300	OS08G0560500	OS08G0562200	OS08G0562500
OS04G0658300	ACTGGG	chr04:33575152..33579653	Similar to Ribulose bisphosphate carboxylase/oxygenase activase, chloroplast precursor (RuBisCO activase) (RA).	OS04G0659500	OS04G0659400	OS04G0655600
OS03G0267300	CTTCCG	chr03:8841311..8843013	Similar to Chloroplast fructose-1,6-bisphosphatase.	OS03G0266700	OS03G0268300
OS08G0562100	ACTGTA	chr08:28141244..28144877	Similar to Sorghum chloroplast CM3 malate dehydrogenase (NADP) (Fragment).	OS08G0560500	OS08G0562200	OS08G0562700	OS08G0559900	OS08G0560900	OS08G0562500
OS01G0639900	CGCTCA	chr01:25704919..25705074	Non-protein coding transcript.	OS01G0641700
OS06G0133800	AATGGG	chr06:1808989..1810092	Similar to Transketolase, chloroplastic.	OS06G0135000	OS06G0132400
OS03G0862100	GATCGG	chr03:36394773..36401591	Conserved hypothetical protein.	OS03G0861900	OS03G0859800
OS06G0133800	CGGTAC	chr06:1808989..1810092	Similar to Transketolase, chloroplastic.	OS06G0132400
OS07G0572100	AGCGTT	chr07:23098564..23100449	Similar to Amine oxidase like protein (EC 1.4.3.6) (Copper amine oxidase).	OS07G0570500
OS03G0267300	AGTAAC	chr03:8841311..8843013	Similar to Chloroplast fructose-1,6-bisphosphatase.	OS03G0267700	OS03G0266700	OS03G0265900	OS03G0268300
OS12G0515400	AGAGTC	chr12:20005794..20008791	Similar to plastidic 2-oxoglutarate/malate transporter.	OS12G0516700
OS02G0208100	CGGCAT	chr02:6057100..6060267	Similar to plastidic ATP/ADP-transporter.	OS02G0206700	OS02G0208200
OS02G0208100	AAGCGG	chr02:6057100..6060267	Similar to plastidic ATP/ADP-transporter.	OS02G0206700	OS02G0208200
OS03G0218400	ACCCTG	chr03:6233563..6238297	Similar to Hexose transporter.	OS03G0219200
OS02G0698000	GAACCG	chr02:28701996..28704271	Similar to Phosphoribulokinase, chloroplast precursor (EC 2.7.1.19) (Phosphopentokinase) (PRKase) (PRK).	OS02G0697200
OS02G0629200	CCTAAC	chr02:25162880..25166502	Similar to HvPIP2%3B1 protein.	OS02G0631601
OS02G0698000	GGACTC	chr02:28701996..28704271	Similar to Phosphoribulokinase, chloroplast precursor (EC 2.7.1.19) (Phosphopentokinase) (PRKase) (PRK).	OS02G0698100
OS10G0578800	TGTAGG	chr10:23075424..23079071	LrgB-like protein family protein.	OS10G0580300	OS10G0577800
OS08G0344600	GACCAG	chr08:15595818..15599090	Similar to Phosphoenolpyruvate/phosphate translocator.	OS08G0343300	OS08G0345400
OS03G0862100	TGCTTTAT	chr03:36394773..36401591	Conserved hypothetical protein.	OS03G0859500
OS04G0521100	ACGTTA	chr04:26099273..26101764	Major intrinsic protein family protein.	OS04G0521700
OS08G0344600	GTCACG	chr08:15595818..15599090	Similar to Phosphoenolpyruvate/phosphate translocator.	OS08G0343300	OS08G0345400
OS06G0664200	CACCTTAC	chr06:27428890..27429154	Hypothetical gene.	OS06G0662000
OS11G0171300	GTTACC	chr11:3488768..3491609	Fructose-bisphosphate aldolase, chloroplast precursor (EC 4.1.2.13) (ALDP).	OS11G0170400	OS11G0173500	OS11G0170300	OS11G0169100
OS02G0208100	TAATCG	chr02:6057100..6060267	Similar to plastidic ATP/ADP-transporter.	OS02G0206700	OS02G0208200	OS02G0208900	OS02G0205400
OS07G0572100	GATACC	chr07:23098564..23100449	Similar to Amine oxidase like protein (EC 1.4.3.6) (Copper amine oxidase).	OS07G0570500	OS07G0572000	OS07G0572300
OS01G0639900	TAGCGC	chr01:25704919..25705074	Non-protein coding transcript.	OS01G0641700
OS01G0639900	AGCGTC	chr01:25704919..25705074	Non-protein coding transcript.	OS01G0641700
OS03G0218400	CCACGA	chr03:6233563..6238297	Similar to Hexose transporter.	OS03G0219200
OS04G0521100	CGTATC	chr04:26099273..26101764	Major intrinsic protein family protein.	OS04G0521700
OS12G0515400	GTACAG	chr12:20005794..20008791	Similar to plastidic 2-oxoglutarate/malate transporter.	OS12G0516700
OS10G0578800	TCGCTT	chr10:23075424..23079071	LrgB-like protein family protein.	OS10G0580300	OS10G0577000	OS10G0577800
OS08G0344600	TGCGAA	chr08:15595818..15599090	Similar to Phosphoenolpyruvate/phosphate translocator.	OS08G0343300
OS02G0208100	AGGCAA	chr02:6057100..6060267	Similar to plastidic ATP/ADP-transporter.	OS02G0206700	OS02G0208200	OS02G0208900	OS02G0205400
OS04G0658300	TCGCAC	chr04:33575152..33579653	Similar to Ribulose bisphosphate carboxylase/oxygenase activase, chloroplast precursor (RuBisCO activase) (RA).	OS04G0659400	OS04G0655600	OS04G0659900
OS07G0572100	TATCAG	chr07:23098564..23100449	Similar to Amine oxidase like protein (EC 1.4.3.6) (Copper amine oxidase).	OS07G0571900	OS07G0570500	OS07G0572000	OS07G0572300	OS07G0573100	OS07G0571500	OS07G0573600
OS08G0344600	CGCAAA	chr08:15595818..15599090	Similar to Phosphoenolpyruvate/phosphate translocator.	OS08G0343300	OS08G0344100
OS03G0218400	ATTCGG	chr03:6233563..6238297	Similar to Hexose transporter.	OS03G0219200
OS03G0862100	CTGACG	chr03:36394773..36401591	Conserved hypothetical protein.	OS03G0861900
OS08G0344600	TTGCGT	chr08:15595818..15599090	Similar to Phosphoenolpyruvate/phosphate translocator.	OS08G0343300	OS08G0345400
OS02G0698000	GTCACG	chr02:28701996..28704271	Similar to Phosphoribulokinase, chloroplast precursor (EC 2.7.1.19) (Phosphopentokinase) (PRKase) (PRK).	OS02G0698100	OS02G0697200
OS04G0521100	CCGCAC	chr04:26099273..26101764	Major intrinsic protein family protein.	OS04G0521700
OS04G0658300	ACAGGT	chr04:33575152..33579653	Similar to Ribulose bisphosphate carboxylase/oxygenase activase, chloroplast precursor (RuBisCO activase) (RA).	OS04G0659400	OS04G0658100	OS04G0658000	OS04G0655600	OS04G0659900
OS06G0133800	ATATCTTC	chr06:1808989..1810092	Similar to Transketolase, chloroplastic.	OS06G0132400
OS08G0344600	CGTACA	chr08:15595818..15599090	Similar to Phosphoenolpyruvate/phosphate translocator.	OS08G0343300
OS07G0572100	GACTGG	chr07:23098564..23100449	Similar to Amine oxidase like protein (EC 1.4.3.6) (Copper amine oxidase).	OS07G0571900	OS07G0572000	OS07G0572300	OS07G0573800	OS07G0573100
OS03G0862100	ACTGTA	chr03:36394773..36401591	Conserved hypothetical protein.	OS03G0859500	OS03G0861800	OS03G0861900	OS03G0859800
OS02G0208100	GCGGGT	chr02:6057100..6060267	Similar to plastidic ATP/ADP-transporter.	OS02G0208200
OS11G0171300	TCGCAC	chr11:3488768..3491609	Fructose-bisphosphate aldolase, chloroplast precursor (EC 4.1.2.13) (ALDP).	OS11G0170400	OS11G0170300	OS11G0171800
OS02G0208100	TACGGC	chr02:6057100..6060267	Similar to plastidic ATP/ADP-transporter.	OS02G0208200	OS02G0205400
OS06G0133800	ATCACG	chr06:1808989..1810092	Similar to Transketolase, chloroplastic.	OS06G0132400	OS06G0135000	OS06G0136800
OS12G0515400	AGTCGT	chr12:20005794..20008791	Similar to plastidic 2-oxoglutarate/malate transporter.	OS12G0516700
OS06G0133800	CCAGTA	chr06:1808989..1810092	Similar to Transketolase, chloroplastic.	OS06G0132400
OS06G0133800	GGGATC	chr06:1808989..1810092	Similar to Transketolase, chloroplastic.	OS06G0135000
OS02G0236000	GCTTAA	chr02:7706619..7710902	Similar to Aspartate aminotransferase (EC 2.6.1.1) (Fragment).	OS02G0236600
OS04G0521100	TGACAG	chr04:26099273..26101764	Major intrinsic protein family protein.	OS04G0521700
OS02G0208100	CAGGGT	chr02:6057100..6060267	Similar to plastidic ATP/ADP-transporter.	OS02G0208900	OS02G0208200
OS06G0133800	TCAGCG	chr06:1808989..1810092	Similar to Transketolase, chloroplastic.	OS06G0135000	OS06G0136800
OS08G0562100	TTAGCG	chr08:28141244..28144877	Similar to Sorghum chloroplast CM3 malate dehydrogenase (NADP) (Fragment).	OS08G0560300	OS08G0560500	OS08G0562700
OS12G0515400	ACGGTA	chr12:20005794..20008791	Similar to plastidic 2-oxoglutarate/malate transporter.	OS12G0516700
OS03G0218400	AACGTA	chr03:6233563..6238297	Similar to Hexose transporter.	OS03G0219200
OS02G0698000	CCCGGT	chr02:28701996..28704271	Similar to Phosphoribulokinase, chloroplast precursor (EC 2.7.1.19) (Phosphopentokinase) (PRKase) (PRK).	OS02G0698100	OS02G0697200
OS02G0629200	TCAGCG	chr02:25162880..25166502	Similar to HvPIP2%3B1 protein.	OS02G0631601
OS08G0562100	ACGCTT	chr08:28141244..28144877	Similar to Sorghum chloroplast CM3 malate dehydrogenase (NADP) (Fragment).	OS08G0559900	OS08G0560900
OS06G0664200	TAGCCA	chr06:27428890..27429154	Hypothetical gene.	OS06G0664100
OS02G0698000	TTCGGA	chr02:28701996..28704271	Similar to Phosphoribulokinase, chloroplast precursor (EC 2.7.1.19) (Phosphopentokinase) (PRKase) (PRK).	OS02G0698100
OS11G0171300	CAGGGG	chr11:3488768..3491609	Fructose-bisphosphate aldolase, chloroplast precursor (EC 4.1.2.13) (ALDP).	OS11G0169900	OS11G0173500	OS11G0171800	OS11G0171500	OS11G0168600
OS02G0698000	TTGCGT	chr02:28701996..28704271	Similar to Phosphoribulokinase, chloroplast precursor (EC 2.7.1.19) (Phosphopentokinase) (PRKase) (PRK).	OS02G0698100	OS02G0697200
OS03G0862100	CTGTTTCT	chr03:36394773..36401591	Conserved hypothetical protein.	OS03G0861900	OS03G0861800
OS04G0658300	TAACTC	chr04:33575152..33579653	Similar to Ribulose bisphosphate carboxylase/oxygenase activase, chloroplast precursor (RuBisCO activase) (RA).	OS04G0659500	OS04G0658100	OS04G0655600
OS06G0664200	GGAACG	chr06:27428890..27429154	Hypothetical gene.	OS06G0664100
OS01G0639900	GCGTCA	chr01:25704919..25705074	Non-protein coding transcript.	OS01G0641700
OS06G0664200	TCGGAT	chr06:27428890..27429154	Hypothetical gene.	OS06G0664100	OS06G0662000
OS08G0562100	AGACGC	chr08:28141244..28144877	Similar to Sorghum chloroplast CM3 malate dehydrogenase (NADP) (Fragment).	OS08G0560300	OS08G0560500	OS08G0562200
OS08G0562100	CGTGAA	chr08:28141244..28144877	Similar to Sorghum chloroplast CM3 malate dehydrogenase (NADP) (Fragment).	OS08G0560300	OS08G0560500	OS08G0559900
OS02G0208100	ACCGTA	chr02:6057100..6060267	Similar to plastidic ATP/ADP-transporter.	OS02G0208900	OS02G0205400
OS03G0267300	AATCCG	chr03:8841311..8843013	Similar to Chloroplast fructose-1,6-bisphosphatase.	OS03G0265900
OS08G0562100	GGTTCA	chr08:28141244..28144877	Similar to Sorghum chloroplast CM3 malate dehydrogenase (NADP) (Fragment).	OS08G0560300	OS08G0562200	OS08G0559900	OS08G0560900	OS08G0562500
OS08G0344600	GAAACG	chr08:15595818..15599090	Similar to Phosphoenolpyruvate/phosphate translocator.	OS08G0345400	OS08G0344100
OS04G0658300	AATTGC	chr04:33575152..33579653	Similar to Ribulose bisphosphate carboxylase/oxygenase activase, chloroplast precursor (RuBisCO activase) (RA).	OS04G0659500	OS04G0659400	OS04G0658100	OS04G0655600	OS04G0659900	OS04G0658000
OS06G0133800	ATACGC	chr06:1808989..1810092	Similar to Transketolase, chloroplastic.	OS06G0132400
OS03G0267300	GGGTTC	chr03:8841311..8843013	Similar to Chloroplast fructose-1,6-bisphosphatase.	OS03G0267700	OS03G0266700	OS03G0267800
OS12G0515400	GGCGTT	chr12:20005794..20008791	Similar to plastidic 2-oxoglutarate/malate transporter.	OS12G0516700
OS02G0698000	TACGGG	chr02:28701996..28704271	Similar to Phosphoribulokinase, chloroplast precursor (EC 2.7.1.19) (Phosphopentokinase) (PRKase) (PRK).	OS02G0698100	OS02G0697200
OS06G0133800	TGCCGC	chr06:1808989..1810092	Similar to Transketolase, chloroplastic.	OS06G0132400
OS03G0862100	ACCGGC	chr03:36394773..36401591	Conserved hypothetical protein.	OS03G0861900	OS03G0859800	OS03G0860900
OS03G0862100	TGAGCG	chr03:36394773..36401591	Conserved hypothetical protein.	OS03G0861900
OS03G0267300	CAGGGCCA	chr03:8841311..8843013	Similar to Chloroplast fructose-1,6-bisphosphatase.	OS03G0268300
OS06G0664200	GATTCG	chr06:27428890..27429154	Hypothetical gene.	OS06G0662000
OS03G0862100	GTCTCC	chr03:36394773..36401591	Conserved hypothetical protein.	OS03G0859500	OS03G0861900	OS03G0861800	OS03G0859800
OS02G0698000	CGTGAG	chr02:28701996..28704271	Similar to Phosphoribulokinase, chloroplast precursor (EC 2.7.1.19) (Phosphopentokinase) (PRKase) (PRK).	OS02G0698100
OS01G0639900	CCTGTA	chr01:25704919..25705074	Non-protein coding transcript.	OS01G0641700
OS10G0578800	GGTAAT	chr10:23075424..23079071	LrgB-like protein family protein.	OS10G0580300	OS10G0577800	OS10G0580200
OS12G0515400	GCCTTA	chr12:20005794..20008791	Similar to plastidic 2-oxoglutarate/malate transporter.	OS12G0516700
OS07G0572100	CGGTAT	chr07:23098564..23100449	Similar to Amine oxidase like protein (EC 1.4.3.6) (Copper amine oxidase).	OS07G0570500	OS07G0572000	OS07G0573800	OS07G0573100
OS06G0664200	GGGCTT	chr06:27428890..27429154	Hypothetical gene.	OS06G0662000	OS06G0664100
OS03G0862100	CCCGAT	chr03:36394773..36401591	Conserved hypothetical protein.	OS03G0859500	OS03G0859800	OS03G0860900
OS12G0515400	GCCTGT	chr12:20005794..20008791	Similar to plastidic 2-oxoglutarate/malate transporter.	OS12G0516700
OS02G0698000	AATACG	chr02:28701996..28704271	Similar to Phosphoribulokinase, chloroplast precursor (EC 2.7.1.19) (Phosphopentokinase) (PRKase) (PRK).	OS02G0697200
OS02G0698000	GGGAAC	chr02:28701996..28704271	Similar to Phosphoribulokinase, chloroplast precursor (EC 2.7.1.19) (Phosphopentokinase) (PRKase) (PRK).	OS02G0698100	OS02G0697200
OS03G0218400	CTCAGT	chr03:6233563..6238297	Similar to Hexose transporter.	OS03G0219200
OS02G0629200	CGTATG	chr02:25162880..25166502	Similar to HvPIP2%3B1 protein.	OS02G0631601	OS02G0631200
OS10G0578800	GTACGG	chr10:23075424..23079071	LrgB-like protein family protein.	OS10G0580300
OS10G0578800	AAGCGA	chr10:23075424..23079071	LrgB-like protein family protein.	OS10G0580300	OS10G0577000	OS10G0577800
OS06G0133800	CGCTGA	chr06:1808989..1810092	Similar to Transketolase, chloroplastic.	OS06G0135000	OS06G0136800
OS07G0572100	ACCCGT	chr07:23098564..23100449	Similar to Amine oxidase like protein (EC 1.4.3.6) (Copper amine oxidase).	OS07G0572300	OS07G0571500
OS11G0171300	AAACGC	chr11:3488768..3491609	Fructose-bisphosphate aldolase, chloroplast precursor (EC 4.1.2.13) (ALDP).	OS11G0170300	OS11G0171800	OS11G0172150	OS11G0169100
OS08G0344600	GCGATT	chr08:15595818..15599090	Similar to Phosphoenolpyruvate/phosphate translocator.	OS08G0343300	OS08G0344100
OS04G0658300	TCCGCA	chr04:33575152..33579653	Similar to Ribulose bisphosphate carboxylase/oxygenase activase, chloroplast precursor (RuBisCO activase) (RA).	OS04G0659500
OS07G0572100	CCCCGA	chr07:23098564..23100449	Similar to Amine oxidase like protein (EC 1.4.3.6) (Copper amine oxidase).	OS07G0571900	OS07G0572000	OS07G0572300	OS07G0571500
OS02G0629200	GGCAAT	chr02:25162880..25166502	Similar to HvPIP2%3B1 protein.	OS02G0631601
OS12G0515400	GATCAC	chr12:20005794..20008791	Similar to plastidic 2-oxoglutarate/malate transporter.	OS12G0516700
OS02G0208100	ATGCCG	chr02:6057100..6060267	Similar to plastidic ATP/ADP-transporter.	OS02G0206700	OS02G0208200
OS10G0578800	GCGAGT	chr10:23075424..23079071	LrgB-like protein family protein.	OS10G0577000	OS10G0580200
OS08G0344600	TCCGCA	chr08:15595818..15599090	Similar to Phosphoenolpyruvate/phosphate translocator.	OS08G0343300	OS08G0345400	OS08G0344100
OS03G0862100	TACTGG	chr03:36394773..36401591	Conserved hypothetical protein.	OS03G0861900	OS03G0859800	OS03G0860900
OS10G0578800	GCGACT	chr10:23075424..23079071	LrgB-like protein family protein.	OS10G0577000	OS10G0577800
OS03G0862100	TCTGTT	chr03:36394773..36401591	Conserved hypothetical protein.	OS03G0861800	OS03G0861900	OS03G0859500	OS03G0859800	OS03G0860900
OS02G0236000	TTACGC	chr02:7706619..7710902	Similar to Aspartate aminotransferase (EC 2.6.1.1) (Fragment).	OS02G0236600
OS03G0267300	TACCCG	chr03:8841311..8843013	Similar to Chloroplast fructose-1,6-bisphosphatase.	OS03G0265200
OS02G0698000	AGCGTT	chr02:28701996..28704271	Similar to Phosphoribulokinase, chloroplast precursor (EC 2.7.1.19) (Phosphopentokinase) (PRKase) (PRK).	OS02G0698100	OS02G0697200
OS02G0208100	AACGCC	chr02:6057100..6060267	Similar to plastidic ATP/ADP-transporter.	OS02G0208900	OS02G0208200
OS06G0133800	CCTACA	chr06:1808989..1810092	Similar to Transketolase, chloroplastic.	OS06G0135000
OS07G0572100	AACGTC	chr07:23098564..23100449	Similar to Amine oxidase like protein (EC 1.4.3.6) (Copper amine oxidase).	OS07G0573100	OS07G0573600
OS04G0658300	AGGGTA	chr04:33575152..33579653	Similar to Ribulose bisphosphate carboxylase/oxygenase activase, chloroplast precursor (RuBisCO activase) (RA).	OS04G0659500	OS04G0658100
OS10G0578800	CCCTGA	chr10:23075424..23079071	LrgB-like protein family protein.	OS10G0577800
OS02G0698000	GGCGTA	chr02:28701996..28704271	Similar to Phosphoribulokinase, chloroplast precursor (EC 2.7.1.19) (Phosphopentokinase) (PRKase) (PRK).	OS02G0697200
OS01G0639900	TAAGAC	chr01:25704919..25705074	Non-protein coding transcript.	OS01G0641700
OS01G0639900	TATGCG	chr01:25704919..25705074	Non-protein coding transcript.	OS01G0641700
OS08G0344600	ACGCAA	chr08:15595818..15599090	Similar to Phosphoenolpyruvate/phosphate translocator.	OS08G0343300	OS08G0345400
OS03G0267300	GACGTA	chr03:8841311..8843013	Similar to Chloroplast fructose-1,6-bisphosphatase.	OS03G0267700	OS03G0265900	OS03G0265200	OS03G0268300
OS11G0171300	GCTCAG	chr11:3488768..3491609	Fructose-bisphosphate aldolase, chloroplast precursor (EC 4.1.2.13) (ALDP).	OS11G0170400	OS11G0168600	OS11G0170300	OS11G0171800	OS11G0172150	OS11G0171500
OS04G0658300	CGGTCA	chr04:33575152..33579653	Similar to Ribulose bisphosphate carboxylase/oxygenase activase, chloroplast precursor (RuBisCO activase) (RA).	OS04G0659500	OS04G0658000	OS04G0655600
OS03G0862100	GCGAAT	chr03:36394773..36401591	Conserved hypothetical protein.	OS03G0861900	OS03G0860900
OS12G0515400	CAGTCG	chr12:20005794..20008791	Similar to plastidic 2-oxoglutarate/malate transporter.	OS12G0516700
OS03G0218400	CGATAA	chr03:6233563..6238297	Similar to Hexose transporter.	OS03G0219200
OS03G0218400	TACGTT	chr03:6233563..6238297	Similar to Hexose transporter.	OS03G0219200
OS02G0698000	TACGAT	chr02:28701996..28704271	Similar to Phosphoribulokinase, chloroplast precursor (EC 2.7.1.19) (Phosphopentokinase) (PRKase) (PRK).	OS02G0698100
OS11G0171300	AAGTCG	chr11:3488768..3491609	Fructose-bisphosphate aldolase, chloroplast precursor (EC 4.1.2.13) (ALDP).	OS11G0169900	OS11G0172150
OS12G0515400	CGTACC	chr12:20005794..20008791	Similar to plastidic 2-oxoglutarate/malate transporter.	OS12G0516700
OS11G0171300	ACGGTA	chr11:3488768..3491609	Fructose-bisphosphate aldolase, chloroplast precursor (EC 4.1.2.13) (ALDP).	OS11G0169900	OS11G0170400	OS11G0173500	OS11G0168600	OS11G0170300	OS11G0171800	OS11G0172150	OS11G0171500
OS06G0664200	CGTTCC	chr06:27428890..27429154	Hypothetical gene.	OS06G0664100
OS02G0208100	GGGGGA	chr02:6057100..6060267	Similar to plastidic ATP/ADP-transporter.	OS02G0208200	OS02G0208900
OS02G0208100	CCGGCT	chr02:6057100..6060267	Similar to plastidic ATP/ADP-transporter.	OS02G0208900	OS02G0208200
OS08G0344600	GGCGAT	chr08:15595818..15599090	Similar to Phosphoenolpyruvate/phosphate translocator.	OS08G0343300	OS08G0345400	OS08G0344100
OS03G0267300	GGCATT	chr03:8841311..8843013	Similar to Chloroplast fructose-1,6-bisphosphatase.	OS03G0266700	OS03G0265900	OS03G0265200	OS03G0268300	OS03G0267800
OS04G0658300	TTCGCA	chr04:33575152..33579653	Similar to Ribulose bisphosphate carboxylase/oxygenase activase, chloroplast precursor (RuBisCO activase) (RA).	OS04G0659400	OS04G0659500	OS04G0655600	OS04G0659900
OS03G0267300	AGTCTC	chr03:8841311..8843013	Similar to Chloroplast fructose-1,6-bisphosphatase.	OS03G0266700	OS03G0265900
OS02G0208100	TCCCGC	chr02:6057100..6060267	Similar to plastidic ATP/ADP-transporter.	OS02G0208900	OS02G0205400	OS02G0208200
OS03G0267300	TTACGC	chr03:8841311..8843013	Similar to Chloroplast fructose-1,6-bisphosphatase.	OS03G0267700	OS03G0266700
OS04G0521100	CTCAGT	chr04:26099273..26101764	Major intrinsic protein family protein.	OS04G0521700
OS02G0208100	CCAGAC	chr02:6057100..6060267	Similar to plastidic ATP/ADP-transporter.	OS02G0208900	OS02G0208200
OS07G0572100	ACCTAC	chr07:23098564..23100449	Similar to Amine oxidase like protein (EC 1.4.3.6) (Copper amine oxidase).	OS07G0573900	OS07G0573100
OS03G0218400	GGGCGT	chr03:6233563..6238297	Similar to Hexose transporter.	OS03G0219200
OS04G0658300	GGCATA	chr04:33575152..33579653	Similar to Ribulose bisphosphate carboxylase/oxygenase activase, chloroplast precursor (RuBisCO activase) (RA).	OS04G0655600
OS03G0267300	TACCAG	chr03:8841311..8843013	Similar to Chloroplast fructose-1,6-bisphosphatase.	OS03G0265900	OS03G0265200
OS08G0562100	TATCGA	chr08:28141244..28144877	Similar to Sorghum chloroplast CM3 malate dehydrogenase (NADP) (Fragment).	OS08G0560500	OS08G0562700	OS08G0560900	OS08G0562500
OS10G0578800	ATGCGG	chr10:23075424..23079071	LrgB-like protein family protein.	OS10G0580300
OS12G0515400	CGAATC	chr12:20005794..20008791	Similar to plastidic 2-oxoglutarate/malate transporter.	OS12G0516700
OS02G0208100	GGAAGT	chr02:6057100..6060267	Similar to plastidic ATP/ADP-transporter.	OS02G0206700	OS02G0208200	OS02G0205400
OS08G0344600	ACGCAG	chr08:15595818..15599090	Similar to Phosphoenolpyruvate/phosphate translocator.	OS08G0343300	OS08G0345400
OS08G0344600	GCGTGC	chr08:15595818..15599090	Similar to Phosphoenolpyruvate/phosphate translocator.	OS08G0343300
OS01G0639900	CGCTTG	chr01:25704919..25705074	Non-protein coding transcript.	OS01G0641700
OS02G0208100	TCTGCG	chr02:6057100..6060267	Similar to plastidic ATP/ADP-transporter.	OS02G0208200
OS02G0236000	CGTAAG	chr02:7706619..7710902	Similar to Aspartate aminotransferase (EC 2.6.1.1) (Fragment).	OS02G0236600
OS06G0133800	AGTCTC	chr06:1808989..1810092	Similar to Transketolase, chloroplastic.	OS06G0136800
OS10G0578800	GTACAG	chr10:23075424..23079071	LrgB-like protein family protein.	OS10G0577000	OS10G0580200
OS04G0658300	TGTATC	chr04:33575152..33579653	Similar to Ribulose bisphosphate carboxylase/oxygenase activase, chloroplast precursor (RuBisCO activase) (RA).	OS04G0659500	OS04G0659400	OS04G0658100	OS04G0655600	OS04G0659900	OS04G0658000
OS02G0698000	CCGTAC	chr02:28701996..28704271	Similar to Phosphoribulokinase, chloroplast precursor (EC 2.7.1.19) (Phosphopentokinase) (PRKase) (PRK).	OS02G0697200
OS03G0862100	CACAGC	chr03:36394773..36401591	Conserved hypothetical protein.	OS03G0859500	OS03G0861900	OS03G0861800	OS03G0860900
OS06G0133800	ACTGAG	chr06:1808989..1810092	Similar to Transketolase, chloroplastic.	OS06G0135000
OS12G0515400	TACAGG	chr12:20005794..20008791	Similar to plastidic 2-oxoglutarate/malate transporter.	OS12G0516700
OS01G0639900	ATGCGT	chr01:25704919..25705074	Non-protein coding transcript.	OS01G0641700
OS06G0133800	CGACCT	chr06:1808989..1810092	Similar to Transketolase, chloroplastic.	OS06G0132400	OS06G0136800
OS02G0629200	CTACGT	chr02:25162880..25166502	Similar to HvPIP2%3B1 protein.	OS02G0631200
OS03G0267300	AGTACG	chr03:8841311..8843013	Similar to Chloroplast fructose-1,6-bisphosphatase.	OS03G0267700	OS03G0265900	OS03G0268300	OS03G0267800
OS04G0658300	AGGATT	chr04:33575152..33579653	Similar to Ribulose bisphosphate carboxylase/oxygenase activase, chloroplast precursor (RuBisCO activase) (RA).	OS04G0659400	OS04G0659500	OS04G0659900	OS04G0658000
OS03G0862100	GTTCAG	chr03:36394773..36401591	Conserved hypothetical protein.	OS03G0859500	OS03G0861800	OS03G0861900	OS03G0859800
OS10G0578800	GCCAGT	chr10:23075424..23079071	LrgB-like protein family protein.	OS10G0577000	OS10G0580200
OS03G0267300	AAGCGT	chr03:8841311..8843013	Similar to Chloroplast fructose-1,6-bisphosphatase.	OS03G0266700	OS03G0265900	OS03G0267800
OS12G0515400	TACCGT	chr12:20005794..20008791	Similar to plastidic 2-oxoglutarate/malate transporter.	OS12G0516700
OS02G0629200	GCTTAC	chr02:25162880..25166502	Similar to HvPIP2%3B1 protein.	OS02G0631200
OS08G0344600	ATCACG	chr08:15595818..15599090	Similar to Phosphoenolpyruvate/phosphate translocator.	OS08G0343300	OS08G0344100
OS07G0572100	ACGTCT	chr07:23098564..23100449	Similar to Amine oxidase like protein (EC 1.4.3.6) (Copper amine oxidase).	OS07G0570500	OS07G0573800	OS07G0573900	OS07G0573100
OS02G0208100	CGCATA	chr02:6057100..6060267	Similar to plastidic ATP/ADP-transporter.	OS02G0208200	OS02G0208900
OS10G0578800	TAGTCG	chr10:23075424..23079071	LrgB-like protein family protein.	OS10G0577000	OS10G0577800
OS04G0658300	ATACAGGA	chr04:33575152..33579653	Similar to Ribulose bisphosphate carboxylase/oxygenase activase, chloroplast precursor (RuBisCO activase) (RA).	OS04G0659400
OS12G0515400	ATCGGT	chr12:20005794..20008791	Similar to plastidic 2-oxoglutarate/malate transporter.	OS12G0516700
OS02G0698000	CCTACC	chr02:28701996..28704271	Similar to Phosphoribulokinase, chloroplast precursor (EC 2.7.1.19) (Phosphopentokinase) (PRKase) (PRK).	OS02G0698100	OS02G0697200
OS03G0862100	CGCAAC	chr03:36394773..36401591	Conserved hypothetical protein.	OS03G0860900	OS03G0861900	OS03G0859500	OS03G0859800
OS02G0698000	GCTGTA	chr02:28701996..28704271	Similar to Phosphoribulokinase, chloroplast precursor (EC 2.7.1.19) (Phosphopentokinase) (PRKase) (PRK).	OS02G0698100	OS02G0697200
OS06G0133800	GCGGTA	chr06:1808989..1810092	Similar to Transketolase, chloroplastic.	OS06G0136800
OS04G0658300	GCAACT	chr04:33575152..33579653	Similar to Ribulose bisphosphate carboxylase/oxygenase activase, chloroplast precursor (RuBisCO activase) (RA).	OS04G0659400	OS04G0659500	OS04G0658100	OS04G0659900	OS04G0658000
OS12G0515400	GTTACA	chr12:20005794..20008791	Similar to plastidic 2-oxoglutarate/malate transporter.	OS12G0516700
OS08G0344600	ACGCCT	chr08:15595818..15599090	Similar to Phosphoenolpyruvate/phosphate translocator.	OS08G0343300	OS08G0345400
OS06G0133800	TCGCAC	chr06:1808989..1810092	Similar to Transketolase, chloroplastic.	OS06G0135000	OS06G0136800
OS01G0639900	TCCGTG	chr01:25704919..25705074	Non-protein coding transcript.	OS01G0641700
OS03G0862100	CTGAGT	chr03:36394773..36401591	Conserved hypothetical protein.	OS03G0861900	OS03G0859500	OS03G0859800
OS10G0578800	GACCAG	chr10:23075424..23079071	LrgB-like protein family protein.	OS10G0580300	OS10G0580200
OS06G0133800	CGGTAA	chr06:1808989..1810092	Similar to Transketolase, chloroplastic.	OS06G0132400	OS06G0136800	OS06G0135000
OS10G0578800	ATTTCG	chr10:23075424..23079071	LrgB-like protein family protein.	OS10G0580300	OS10G0577000	OS10G0577800	OS10G0580200
OS04G0658300	CGCTTT	chr04:33575152..33579653	Similar to Ribulose bisphosphate carboxylase/oxygenase activase, chloroplast precursor (RuBisCO activase) (RA).	OS04G0659500	OS04G0655600	OS04G0659900	OS04G0658000
OS01G0639900	TATCGG	chr01:25704919..25705074	Non-protein coding transcript.	OS01G0641700
OS07G0572100	TCCGTG	chr07:23098564..23100449	Similar to Amine oxidase like protein (EC 1.4.3.6) (Copper amine oxidase).	OS07G0571900	OS07G0572000	OS07G0573100	OS07G0571500
OS10G0578800	TTAGCG	chr10:23075424..23079071	LrgB-like protein family protein.	OS10G0577000
OS02G0236000	GGTCCC	chr02:7706619..7710902	Similar to Aspartate aminotransferase (EC 2.6.1.1) (Fragment).	OS02G0236600
OS06G0664200	TACAGC	chr06:27428890..27429154	Hypothetical gene.	OS06G0664100	OS06G0662000
OS11G0171300	TTAGCG	chr11:3488768..3491609	Fructose-bisphosphate aldolase, chloroplast precursor (EC 4.1.2.13) (ALDP).	OS11G0169100
OS06G0664200	GCTCAG	chr06:27428890..27429154	Hypothetical gene.	OS06G0664100
OS02G0208100	CCTGAC	chr02:6057100..6060267	Similar to plastidic ATP/ADP-transporter.	OS02G0208900	OS02G0205400
OS11G0171300	CGGAAA	chr11:3488768..3491609	Fructose-bisphosphate aldolase, chloroplast precursor (EC 4.1.2.13) (ALDP).	OS11G0170400	OS11G0170300	OS11G0172150	OS11G0173500	OS11G0168600
OS06G0133800	TCGGTA	chr06:1808989..1810092	Similar to Transketolase, chloroplastic.	OS06G0132400	OS06G0136800
OS01G0639900	GTCTCC	chr01:25704919..25705074	Non-protein coding transcript.	OS01G0641700
OS03G0267300	AAAGCG	chr03:8841311..8843013	Similar to Chloroplast fructose-1,6-bisphosphatase.	OS03G0267700	OS03G0266700	OS03G0267800
OS02G0698000	AGTAAC	chr02:28701996..28704271	Similar to Phosphoribulokinase, chloroplast precursor (EC 2.7.1.19) (Phosphopentokinase) (PRKase) (PRK).	OS02G0697200
OS04G0658300	CGCAAA	chr04:33575152..33579653	Similar to Ribulose bisphosphate carboxylase/oxygenase activase, chloroplast precursor (RuBisCO activase) (RA).	OS04G0659400	OS04G0659500	OS04G0658100	OS04G0658000
OS02G0698000	CGCTTG	chr02:28701996..28704271	Similar to Phosphoribulokinase, chloroplast precursor (EC 2.7.1.19) (Phosphopentokinase) (PRKase) (PRK).	OS02G0698100	OS02G0697200
OS08G0344600	TCGCTT	chr08:15595818..15599090	Similar to Phosphoenolpyruvate/phosphate translocator.	OS08G0343300	OS08G0345400	OS08G0344100
OS10G0578800	AGGGTC	chr10:23075424..23079071	LrgB-like protein family protein.	OS10G0580300	OS10G0577000	OS10G0577800	OS10G0580200
OS01G0639900	CCACGT	chr01:25704919..25705074	Non-protein coding transcript.	OS01G0641700
OS07G0572100	AGGGTC	chr07:23098564..23100449	Similar to Amine oxidase like protein (EC 1.4.3.6) (Copper amine oxidase).	OS07G0572300
OS06G0664200	GCGATA	chr06:27428890..27429154	Hypothetical gene.	OS06G0662000
OS10G0578800	GCGTTC	chr10:23075424..23079071	LrgB-like protein family protein.	OS10G0580300	OS10G0577000	OS10G0580200
OS02G0208100	CGCAGA	chr02:6057100..6060267	Similar to plastidic ATP/ADP-transporter.	OS02G0208200
OS10G0578800	GGGTAT	chr10:23075424..23079071	LrgB-like protein family protein.	OS10G0580300	OS10G0577000	OS10G0577800	OS10G0580200
OS07G0572100	CTGGGA	chr07:23098564..23100449	Similar to Amine oxidase like protein (EC 1.4.3.6) (Copper amine oxidase).	OS07G0571900	OS07G0570500	OS07G0572000	OS07G0572300	OS07G0573800	OS07G0573100	OS07G0571500
OS04G0521100	ACTGAG	chr04:26099273..26101764	Major intrinsic protein family protein.	OS04G0521700
OS08G0344600	TCAGTG	chr08:15595818..15599090	Similar to Phosphoenolpyruvate/phosphate translocator.	OS08G0343300	OS08G0345400
OS12G0515400	CGAATCGC	chr12:20005794..20008791	Similar to plastidic 2-oxoglutarate/malate transporter.	OS12G0516700
OS06G0133800	ACGCCT	chr06:1808989..1810092	Similar to Transketolase, chloroplastic.	OS06G0132400
OS02G0698000	GGGGGA	chr02:28701996..28704271	Similar to Phosphoribulokinase, chloroplast precursor (EC 2.7.1.19) (Phosphopentokinase) (PRKase) (PRK).	OS02G0697200
OS03G0862100	CGCTGA	chr03:36394773..36401591	Conserved hypothetical protein.	OS03G0861800	OS03G0859500	OS03G0859800
OS03G0218400	AAGGCG	chr03:6233563..6238297	Similar to Hexose transporter.	OS03G0219200
OS03G0218400	GACCAG	chr03:6233563..6238297	Similar to Hexose transporter.	OS03G0219200
OS02G0629200	CGCAAA	chr02:25162880..25166502	Similar to HvPIP2%3B1 protein.	OS02G0631200
OS01G0639900	CGATTA	chr01:25704919..25705074	Non-protein coding transcript.	OS01G0641700
OS08G0344600	AACGCA	chr08:15595818..15599090	Similar to Phosphoenolpyruvate/phosphate translocator.	OS08G0345400
OS07G0572100	ACGGAA	chr07:23098564..23100449	Similar to Amine oxidase like protein (EC 1.4.3.6) (Copper amine oxidase).	OS07G0571900	OS07G0570500	OS07G0572000	OS07G0572300	OS07G0573100	OS07G0571500
OS03G0862100	TCAGGA	chr03:36394773..36401591	Conserved hypothetical protein.	OS03G0861900	OS03G0861800	OS03G0859800	OS03G0860900
OS01G0639900	GTACTT	chr01:25704919..25705074	Non-protein coding transcript.	OS01G0641700
OS08G0344600	GCCTCCCT	chr08:15595818..15599090	Similar to Phosphoenolpyruvate/phosphate translocator.	OS08G0343300
OS06G0664200	CGGAAT	chr06:27428890..27429154	Hypothetical gene.	OS06G0662000	OS06G0664100
OS11G0171300	GCAGTA	chr11:3488768..3491609	Fructose-bisphosphate aldolase, chloroplast precursor (EC 4.1.2.13) (ALDP).	OS11G0169900	OS11G0170400	OS11G0168600	OS11G0170300	OS11G0169100	OS11G0172150
OS07G0572100	CCCCAT	chr07:23098564..23100449	Similar to Amine oxidase like protein (EC 1.4.3.6) (Copper amine oxidase).	OS07G0571900	OS07G0572000	OS07G0572300	OS07G0573900	OS07G0573800	OS07G0573100	OS07G0571500
OS03G0218400	CCTACA	chr03:6233563..6238297	Similar to Hexose transporter.	OS03G0219200
OS08G0344600	GGAGTG	chr08:15595818..15599090	Similar to Phosphoenolpyruvate/phosphate translocator.	OS08G0343300	OS08G0345400
OS06G0664200	TGGACG	chr06:27428890..27429154	Hypothetical gene.	OS06G0662000	OS06G0664100
OS03G0218400	ACACCT	chr03:6233563..6238297	Similar to Hexose transporter.	OS03G0219200
OS08G0562100	CCTGTA	chr08:28141244..28144877	Similar to Sorghum chloroplast CM3 malate dehydrogenase (NADP) (Fragment).	OS08G0560300	OS08G0560500	OS08G0562700
OS04G0658300	CATAGA	chr04:33575152..33579653	Similar to Ribulose bisphosphate carboxylase/oxygenase activase, chloroplast precursor (RuBisCO activase) (RA).	OS04G0659500	OS04G0658100	OS04G0659900
OS03G0218400	ACTACC	chr03:6233563..6238297	Similar to Hexose transporter.	OS03G0219200
OS04G0658300	CGATTA	chr04:33575152..33579653	Similar to Ribulose bisphosphate carboxylase/oxygenase activase, chloroplast precursor (RuBisCO activase) (RA).	OS04G0659400	OS04G0655600	OS04G0659900	OS04G0658000
OS08G0562100	CGCAGA	chr08:28141244..28144877	Similar to Sorghum chloroplast CM3 malate dehydrogenase (NADP) (Fragment).	OS08G0562700
OS01G0639900	ACTGGA	chr01:25704919..25705074	Non-protein coding transcript.	OS01G0641700
OS12G0515400	GGGCAA	chr12:20005794..20008791	Similar to plastidic 2-oxoglutarate/malate transporter.	OS12G0516700
OS08G0562100	ATACGA	chr08:28141244..28144877	Similar to Sorghum chloroplast CM3 malate dehydrogenase (NADP) (Fragment).	OS08G0560300	OS08G0562700	OS08G0562200	OS08G0559900
OS10G0578800	AGTGCG	chr10:23075424..23079071	LrgB-like protein family protein.	OS10G0580300
OS08G0344600	CGCAGA	chr08:15595818..15599090	Similar to Phosphoenolpyruvate/phosphate translocator.	OS08G0345400
OS02G0698000	AACGCTGC	chr02:28701996..28704271	Similar to Phosphoribulokinase, chloroplast precursor (EC 2.7.1.19) (Phosphopentokinase) (PRKase) (PRK).	OS02G0697200	OS02G0698100
OS08G0344600	GTTAAG	chr08:15595818..15599090	Similar to Phosphoenolpyruvate/phosphate translocator.	OS08G0344100
OS01G0639900	TTCGGA	chr01:25704919..25705074	Non-protein coding transcript.	OS01G0641700
OS04G0658300	TGCGAA	chr04:33575152..33579653	Similar to Ribulose bisphosphate carboxylase/oxygenase activase, chloroplast precursor (RuBisCO activase) (RA).	OS04G0659400	OS04G0659500	OS04G0655600	OS04G0659900
OS10G0578800	TGCGGA	chr10:23075424..23079071	LrgB-like protein family protein.	OS10G0580300	OS10G0577800
OS02G0698000	GCAGAT	chr02:28701996..28704271	Similar to Phosphoribulokinase, chloroplast precursor (EC 2.7.1.19) (Phosphopentokinase) (PRKase) (PRK).	OS02G0698100	OS02G0697200
OS01G0639900	CCAGGC	chr01:25704919..25705074	Non-protein coding transcript.	OS01G0641700
OS02G0208100	CGCTAG	chr02:6057100..6060267	Similar to plastidic ATP/ADP-transporter.	OS02G0206700	OS02G0208900	OS02G0205400
OS10G0578800	GTGGGT	chr10:23075424..23079071	LrgB-like protein family protein.	OS10G0580200
OS01G0639900	CGCATA	chr01:25704919..25705074	Non-protein coding transcript.	OS01G0641700
OS01G0639900	ATACCG	chr01:25704919..25705074	Non-protein coding transcript.	OS01G0641700
OS07G0572100	TCTGTA	chr07:23098564..23100449	Similar to Amine oxidase like protein (EC 1.4.3.6) (Copper amine oxidase).	OS07G0571900	OS07G0570500	OS07G0572000	OS07G0573800	OS07G0572300	OS07G0573900	OS07G0573100	OS07G0571500	OS07G0573600
OS06G0133800	ATCCGT	chr06:1808989..1810092	Similar to Transketolase, chloroplastic.	OS06G0135000	OS06G0136800
OS04G0658300	CAGGAT	chr04:33575152..33579653	Similar to Ribulose bisphosphate carboxylase/oxygenase activase, chloroplast precursor (RuBisCO activase) (RA).	OS04G0659400	OS04G0655600	OS04G0659900	OS04G0658000
OS07G0572100	TACCGA	chr07:23098564..23100449	Similar to Amine oxidase like protein (EC 1.4.3.6) (Copper amine oxidase).	OS07G0570500	OS07G0572000	OS07G0572300	OS07G0573800	OS07G0573100
OS11G0171300	CCGTTA	chr11:3488768..3491609	Fructose-bisphosphate aldolase, chloroplast precursor (EC 4.1.2.13) (ALDP).	OS11G0169900	OS11G0170400	OS11G0170300	OS11G0168600
OS11G0171300	CGACTC	chr11:3488768..3491609	Fructose-bisphosphate aldolase, chloroplast precursor (EC 4.1.2.13) (ALDP).	OS11G0170400	OS11G0170300	OS11G0168600	OS11G0169100
OS11G0171300	CTACGT	chr11:3488768..3491609	Fructose-bisphosphate aldolase, chloroplast precursor (EC 4.1.2.13) (ALDP).	OS11G0171800	OS11G0171500	OS11G0169100
OS02G0698000	ATTCGC	chr02:28701996..28704271	Similar to Phosphoribulokinase, chloroplast precursor (EC 2.7.1.19) (Phosphopentokinase) (PRKase) (PRK).	OS02G0697200
OS06G0664200	GGCAATCC	chr06:27428890..27429154	Hypothetical gene.	OS06G0662000
OS10G0578800	GCCTTA	chr10:23075424..23079071	LrgB-like protein family protein.	OS10G0580300	OS10G0577000	OS10G0577800	OS10G0580200
OS02G0208100	CCGCAC	chr02:6057100..6060267	Similar to plastidic ATP/ADP-transporter.	OS02G0206700	OS02G0208200	OS02G0208900	OS02G0205400
OS01G0639900	TTGCGC	chr01:25704919..25705074	Non-protein coding transcript.	OS01G0641700
OS10G0578800	CGATTA	chr10:23075424..23079071	LrgB-like protein family protein.	OS10G0580300	OS10G0577000	OS10G0580200
OS02G0629200	TACCGC	chr02:25162880..25166502	Similar to HvPIP2%3B1 protein.	OS02G0631200
OS06G0664200	TCGCAG	chr06:27428890..27429154	Hypothetical gene.	OS06G0662000
OS06G0133800	TTACGG	chr06:1808989..1810092	Similar to Transketolase, chloroplastic.	OS06G0132400	OS06G0135000	OS06G0136800
OS08G0562100	AACGCG	chr08:28141244..28144877	Similar to Sorghum chloroplast CM3 malate dehydrogenase (NADP) (Fragment).	OS08G0562500
OS11G0171300	ACTACG	chr11:3488768..3491609	Fructose-bisphosphate aldolase, chloroplast precursor (EC 4.1.2.13) (ALDP).	OS11G0169900	OS11G0173500	OS11G0171800	OS11G0168600
OS04G0521100	GTCATG	chr04:26099273..26101764	Major intrinsic protein family protein.	OS04G0521700
OS03G0218400	ATACCG	chr03:6233563..6238297	Similar to Hexose transporter.	OS03G0219200
OS07G0572100	GACCAG	chr07:23098564..23100449	Similar to Amine oxidase like protein (EC 1.4.3.6) (Copper amine oxidase).	OS07G0571900	OS07G0572000	OS07G0572300	OS07G0573100	OS07G0571500
OS02G0236000	CGGACA	chr02:7706619..7710902	Similar to Aspartate aminotransferase (EC 2.6.1.1) (Fragment).	OS02G0236600
OS06G0133800	TACCAG	chr06:1808989..1810092	Similar to Transketolase, chloroplastic.	OS06G0135000	OS06G0132400	OS06G0136800
OS07G0572100	TTAACC	chr07:23098564..23100449	Similar to Amine oxidase like protein (EC 1.4.3.6) (Copper amine oxidase).	OS07G0571900	OS07G0570500	OS07G0572000	OS07G0572300	OS07G0573900	OS07G0573800	OS07G0573100	OS07G0571500	OS07G0573600
OS08G0562100	AGTCTC	chr08:28141244..28144877	Similar to Sorghum chloroplast CM3 malate dehydrogenase (NADP) (Fragment).	OS08G0560300	OS08G0562200	OS08G0562700	OS08G0562500
OS03G0218400	TAACGT	chr03:6233563..6238297	Similar to Hexose transporter.	OS03G0219200
OS04G0521100	ACCGCG	chr04:26099273..26101764	Major intrinsic protein family protein.	OS04G0521700
OS10G0578800	CGTTCC	chr10:23075424..23079071	LrgB-like protein family protein.	OS10G0580300	OS10G0577000
OS10G0578800	CGAATA	chr10:23075424..23079071	LrgB-like protein family protein.	OS10G0580300	OS10G0580200
OS08G0562100	TTGACG	chr08:28141244..28144877	Similar to Sorghum chloroplast CM3 malate dehydrogenase (NADP) (Fragment).	OS08G0562700	OS08G0559900	OS08G0560900
OS06G0664200	CGAATC	chr06:27428890..27429154	Hypothetical gene.	OS06G0662000
OS04G0658300	CGAATA	chr04:33575152..33579653	Similar to Ribulose bisphosphate carboxylase/oxygenase activase, chloroplast precursor (RuBisCO activase) (RA).	OS04G0659500	OS04G0658000
OS10G0578800	CGAATC	chr10:23075424..23079071	LrgB-like protein family protein.	OS10G0577000	OS10G0577800	OS10G0580200
OS10G0578800	ATAGGA	chr10:23075424..23079071	LrgB-like protein family protein.	OS10G0580300	OS10G0577000	OS10G0577800	OS10G0580200
OS02G0629200	GCGCTA	chr02:25162880..25166502	Similar to HvPIP2%3B1 protein.	OS02G0631601
OS02G0208100	GCGCTA	chr02:6057100..6060267	Similar to plastidic ATP/ADP-transporter.	OS02G0208900	OS02G0205400
OS03G0267300	CAGTTA	chr03:8841311..8843013	Similar to Chloroplast fructose-1,6-bisphosphatase.	OS03G0266700	OS03G0265900	OS03G0268300
OS02G0236000	CTTACG	chr02:7706619..7710902	Similar to Aspartate aminotransferase (EC 2.6.1.1) (Fragment).	OS02G0236600
OS02G0629200	CTATCC	chr02:25162880..25166502	Similar to HvPIP2%3B1 protein.	OS02G0631200
OS01G0639900	ACGCTC	chr01:25704919..25705074	Non-protein coding transcript.	OS01G0641700
OS10G0578800	TAAGCG	chr10:23075424..23079071	LrgB-like protein family protein.	OS10G0580200
OS07G0572100	GATTCG	chr07:23098564..23100449	Similar to Amine oxidase like protein (EC 1.4.3.6) (Copper amine oxidase).	OS07G0571900	OS07G0572000	OS07G0572300	OS07G0573100	OS07G0571500	OS07G0573600
OS08G0344600	CGAGTA	chr08:15595818..15599090	Similar to Phosphoenolpyruvate/phosphate translocator.	OS08G0343300
OS11G0171300	GTTCCG	chr11:3488768..3491609	Fructose-bisphosphate aldolase, chloroplast precursor (EC 4.1.2.13) (ALDP).	OS11G0172150	OS11G0169100
OS01G0639900	CTTATC	chr01:25704919..25705074	Non-protein coding transcript.	OS01G0641700
OS08G0344600	GTCGTA	chr08:15595818..15599090	Similar to Phosphoenolpyruvate/phosphate translocator.	OS08G0343300	OS08G0345400
OS06G0133800	TTACCG	chr06:1808989..1810092	Similar to Transketolase, chloroplastic.	OS06G0132400	OS06G0136800	OS06G0135000
OS12G0515400	CCCAGT	chr12:20005794..20008791	Similar to plastidic 2-oxoglutarate/malate transporter.	OS12G0516700
OS01G0639900	ACCCCG	chr01:25704919..25705074	Non-protein coding transcript.	OS01G0641700
OS06G0133800	AGGTCG	chr06:1808989..1810092	Similar to Transketolase, chloroplastic.	OS06G0132400	OS06G0136800
OS10G0578800	CGTTCA	chr10:23075424..23079071	LrgB-like protein family protein.	OS10G0577000
OS02G0208100	TCTCTG	chr02:6057100..6060267	Similar to plastidic ATP/ADP-transporter.	OS02G0205400
OS11G0171300	GCTTGA	chr11:3488768..3491609	Fructose-bisphosphate aldolase, chloroplast precursor (EC 4.1.2.13) (ALDP).	OS11G0169900	OS11G0173500	OS11G0171500	OS11G0168600	OS11G0170300	OS11G0172150
OS04G0658300	TCGGAT	chr04:33575152..33579653	Similar to Ribulose bisphosphate carboxylase/oxygenase activase, chloroplast precursor (RuBisCO activase) (RA).	OS04G0659400	OS04G0658000
OS06G0664200	CCAGGC	chr06:27428890..27429154	Hypothetical gene.	OS06G0662000
OS10G0578800	GGATGC	chr10:23075424..23079071	LrgB-like protein family protein.	OS10G0580300	OS10G0577000	OS10G0577800	OS10G0580200
OS03G0862100	TCTGGG	chr03:36394773..36401591	Conserved hypothetical protein.	OS03G0859500	OS03G0861800
OS03G0862100	TTACTG	chr03:36394773..36401591	Conserved hypothetical protein.	OS03G0861800	OS03G0859800
OS08G0562100	ACGCTA	chr08:28141244..28144877	Similar to Sorghum chloroplast CM3 malate dehydrogenase (NADP) (Fragment).	OS08G0560300	OS08G0560500	OS08G0562700
OS06G0133800	CAGAGT	chr06:1808989..1810092	Similar to Transketolase, chloroplastic.	OS06G0132400	OS06G0136800
OS10G0578800	ATAGCC	chr10:23075424..23079071	LrgB-like protein family protein.	OS10G0580300	OS10G0577800	OS10G0580200
OS02G0629200	ATGCCG	chr02:25162880..25166502	Similar to HvPIP2%3B1 protein.	OS02G0631601
OS01G0639900	CCGGGA	chr01:25704919..25705074	Non-protein coding transcript.	OS01G0641700
OS12G0515400	CAGAAT	chr12:20005794..20008791	Similar to plastidic 2-oxoglutarate/malate transporter.	OS12G0516700
OS02G0629200	TTGGAA	chr02:25162880..25166502	Similar to HvPIP2%3B1 protein.	OS02G0631601	OS02G0631200
OS08G0344600	CGGTAA	chr08:15595818..15599090	Similar to Phosphoenolpyruvate/phosphate translocator.	OS08G0344100
OS01G0639900	TCAGCA	chr01:25704919..25705074	Non-protein coding transcript.	OS01G0641700
OS12G0515400	GTAGGC	chr12:20005794..20008791	Similar to plastidic 2-oxoglutarate/malate transporter.	OS12G0516700
OS03G0267300	AACGCACG	chr03:8841311..8843013	Similar to Chloroplast fructose-1,6-bisphosphatase.	OS03G0267700	OS03G0267800
OS03G0267300	GTGCAGTA	chr03:8841311..8843013	Similar to Chloroplast fructose-1,6-bisphosphatase.	OS03G0267700	OS03G0266700
OS10G0578800	GGTATC	chr10:23075424..23079071	LrgB-like protein family protein.	OS10G0577800
OS04G0521100	TTATCG	chr04:26099273..26101764	Major intrinsic protein family protein.	OS04G0521700
OS08G0562100	GGCATT	chr08:28141244..28144877	Similar to Sorghum chloroplast CM3 malate dehydrogenase (NADP) (Fragment).	OS08G0562700	OS08G0560300	OS08G0560500	OS08G0559900	OS08G0562500
OS03G0267300	TACGTC	chr03:8841311..8843013	Similar to Chloroplast fructose-1,6-bisphosphatase.	OS03G0267700	OS03G0265900	OS03G0265200	OS03G0268300
OS03G0267300	ATACGA	chr03:8841311..8843013	Similar to Chloroplast fructose-1,6-bisphosphatase.	OS03G0267700	OS03G0266700	OS03G0268300	OS03G0267800
OS03G0267300	GCCGTA	chr03:8841311..8843013	Similar to Chloroplast fructose-1,6-bisphosphatase.	OS03G0265900	OS03G0265200
OS06G0133800	ACTCGG	chr06:1808989..1810092	Similar to Transketolase, chloroplastic.	OS06G0132400
OS04G0658300	CGCAAC	chr04:33575152..33579653	Similar to Ribulose bisphosphate carboxylase/oxygenase activase, chloroplast precursor (RuBisCO activase) (RA).	OS04G0659400	OS04G0659500	OS04G0658100	OS04G0655600	OS04G0659900	OS04G0658000
OS02G0698000	TATCCC	chr02:28701996..28704271	Similar to Phosphoribulokinase, chloroplast precursor (EC 2.7.1.19) (Phosphopentokinase) (PRKase) (PRK).	OS02G0697200
OS03G0862100	TCAGCG	chr03:36394773..36401591	Conserved hypothetical protein.	OS03G0861800	OS03G0859500	OS03G0859800
OS02G0698000	CCCAAT	chr02:28701996..28704271	Similar to Phosphoribulokinase, chloroplast precursor (EC 2.7.1.19) (Phosphopentokinase) (PRKase) (PRK).	OS02G0698100	OS02G0697200
OS10G0578800	CGTGGG	chr10:23075424..23079071	LrgB-like protein family protein.	OS10G0577000
OS06G0133800	TTGACG	chr06:1808989..1810092	Similar to Transketolase, chloroplastic.	OS06G0132400	OS06G0136800
OS10G0578800	TGCCGC	chr10:23075424..23079071	LrgB-like protein family protein.	OS10G0580300	OS10G0577800	OS10G0580200
OS04G0521100	TATCGT	chr04:26099273..26101764	Major intrinsic protein family protein.	OS04G0521700
OS02G0698000	AAGCGG	chr02:28701996..28704271	Similar to Phosphoribulokinase, chloroplast precursor (EC 2.7.1.19) (Phosphopentokinase) (PRKase) (PRK).	OS02G0698100	OS02G0697200
OS11G0171300	TGGACG	chr11:3488768..3491609	Fructose-bisphosphate aldolase, chloroplast precursor (EC 4.1.2.13) (ALDP).	OS11G0169900	OS11G0170400	OS11G0173500	OS11G0170300	OS11G0168600	OS11G0172150
OS07G0572100	ACTGGC	chr07:23098564..23100449	Similar to Amine oxidase like protein (EC 1.4.3.6) (Copper amine oxidase).	OS07G0571900	OS07G0570500	OS07G0572000	OS07G0572300	OS07G0573100
OS04G0521100	AGTGCG	chr04:26099273..26101764	Major intrinsic protein family protein.	OS04G0521700
OS02G0208100	CAGTCG	chr02:6057100..6060267	Similar to plastidic ATP/ADP-transporter.	OS02G0206700	OS02G0208900
OS11G0171300	TTCGCA	chr11:3488768..3491609	Fructose-bisphosphate aldolase, chloroplast precursor (EC 4.1.2.13) (ALDP).	OS11G0169900	OS11G0170400	OS11G0173500	OS11G0170300
OS11G0171300	TAGCGT	chr11:3488768..3491609	Fructose-bisphosphate aldolase, chloroplast precursor (EC 4.1.2.13) (ALDP).	OS11G0172150	OS11G0169100
OS06G0133800	CGTATT	chr06:1808989..1810092	Similar to Transketolase, chloroplastic.	OS06G0132400	OS06G0136800
OS04G0658300	AATCGG	chr04:33575152..33579653	Similar to Ribulose bisphosphate carboxylase/oxygenase activase, chloroplast precursor (RuBisCO activase) (RA).	OS04G0659400	OS04G0659900	OS04G0658000
OS08G0562100	ACCCCG	chr08:28141244..28144877	Similar to Sorghum chloroplast CM3 malate dehydrogenase (NADP) (Fragment).	OS08G0559900	OS08G0562700
OS03G0267300	CTGATC	chr03:8841311..8843013	Similar to Chloroplast fructose-1,6-bisphosphatase.	OS03G0267700	OS03G0265900	OS03G0265200	OS03G0267800
OS02G0629200	GATCGG	chr02:25162880..25166502	Similar to HvPIP2%3B1 protein.	OS02G0631200
OS02G0208100	GAGTCT	chr02:6057100..6060267	Similar to plastidic ATP/ADP-transporter.	OS02G0208200	OS02G0205400
OS02G0208100	GTGGGT	chr02:6057100..6060267	Similar to plastidic ATP/ADP-transporter.	OS02G0205400	OS02G0208900	OS02G0208200
OS08G0344600	AAACGC	chr08:15595818..15599090	Similar to Phosphoenolpyruvate/phosphate translocator.	OS08G0345400	OS08G0344100
OS07G0572100	TTAAGC	chr07:23098564..23100449	Similar to Amine oxidase like protein (EC 1.4.3.6) (Copper amine oxidase).	OS07G0571900	OS07G0570500	OS07G0572000	OS07G0573900	OS07G0573100	OS07G0571500
OS11G0171300	TGACCT	chr11:3488768..3491609	Fructose-bisphosphate aldolase, chloroplast precursor (EC 4.1.2.13) (ALDP).	OS11G0169900	OS11G0170400	OS11G0168600	OS11G0171500	OS11G0173500	OS11G0170300	OS11G0171800	OS11G0172150
OS06G0664200	TTCGGA	chr06:27428890..27429154	Hypothetical gene.	OS06G0664100
OS02G0208100	ACGTAA	chr02:6057100..6060267	Similar to plastidic ATP/ADP-transporter.	OS02G0206700	OS02G0205400
OS08G0562100	GACCCG	chr08:28141244..28144877	Similar to Sorghum chloroplast CM3 malate dehydrogenase (NADP) (Fragment).	OS08G0559900	OS08G0560900
OS03G0218400	TCTGGG	chr03:6233563..6238297	Similar to Hexose transporter.	OS03G0219200
OS01G0639900	GACGCC	chr01:25704919..25705074	Non-protein coding transcript.	OS01G0641700
OS03G0267300	CGCAGA	chr03:8841311..8843013	Similar to Chloroplast fructose-1,6-bisphosphatase.	OS03G0267700	OS03G0266700	OS03G0265900	OS03G0267800
OS08G0344600	AGGATT	chr08:15595818..15599090	Similar to Phosphoenolpyruvate/phosphate translocator.	OS08G0343300	OS08G0344100
OS02G0236000	GCGTAA	chr02:7706619..7710902	Similar to Aspartate aminotransferase (EC 2.6.1.1) (Fragment).	OS02G0236600
OS07G0572100	CCAGAC	chr07:23098564..23100449	Similar to Amine oxidase like protein (EC 1.4.3.6) (Copper amine oxidase).	OS07G0572300	OS07G0573600	OS07G0573800	OS07G0573900
OS11G0171300	AGCGGA	chr11:3488768..3491609	Fructose-bisphosphate aldolase, chloroplast precursor (EC 4.1.2.13) (ALDP).	OS11G0170400	OS11G0170300	OS11G0171800
OS07G0572100	GGTAGA	chr07:23098564..23100449	Similar to Amine oxidase like protein (EC 1.4.3.6) (Copper amine oxidase).	OS07G0571900	OS07G0570500	OS07G0572000	OS07G0573800	OS07G0573100
OS08G0344600	TAAGCC	chr08:15595818..15599090	Similar to Phosphoenolpyruvate/phosphate translocator.	OS08G0344100
OS04G0521100	CGTTAG	chr04:26099273..26101764	Major intrinsic protein family protein.	OS04G0521700
OS11G0171300	AGGCAA	chr11:3488768..3491609	Fructose-bisphosphate aldolase, chloroplast precursor (EC 4.1.2.13) (ALDP).	OS11G0169900	OS11G0170400	OS11G0168600	OS11G0170300	OS11G0171800	OS11G0169100	OS11G0172150
OS03G0267300	CCGTAA	chr03:8841311..8843013	Similar to Chloroplast fructose-1,6-bisphosphatase.	OS03G0266700	OS03G0265900	OS03G0265200
OS02G0698000	AGGGTC	chr02:28701996..28704271	Similar to Phosphoribulokinase, chloroplast precursor (EC 2.7.1.19) (Phosphopentokinase) (PRKase) (PRK).	OS02G0698100
OS01G0639900	GACTAC	chr01:25704919..25705074	Non-protein coding transcript.	OS01G0641700
OS08G0562100	CCACTG	chr08:28141244..28144877	Similar to Sorghum chloroplast CM3 malate dehydrogenase (NADP) (Fragment).	OS08G0560300	OS08G0560500	OS08G0559900	OS08G0560900	OS08G0562500
OS03G0267300	TATCGA	chr03:8841311..8843013	Similar to Chloroplast fructose-1,6-bisphosphatase.	OS03G0267800
OS02G0208100	GGGATC	chr02:6057100..6060267	Similar to plastidic ATP/ADP-transporter.	OS02G0208200	OS02G0205400
OS06G0133800	AGCGAA	chr06:1808989..1810092	Similar to Transketolase, chloroplastic.	OS06G0132400	OS06G0136800
OS06G0133800	CAGCGG	chr06:1808989..1810092	Similar to Transketolase, chloroplastic.	OS06G0136800
OS04G0658300	AGACCC	chr04:33575152..33579653	Similar to Ribulose bisphosphate carboxylase/oxygenase activase, chloroplast precursor (RuBisCO activase) (RA).	OS04G0659400
OS03G0267300	CCGAAC	chr03:8841311..8843013	Similar to Chloroplast fructose-1,6-bisphosphatase.	OS03G0266700	OS03G0265900	OS03G0268300	OS03G0267800
OS06G0664200	TATCGC	chr06:27428890..27429154	Hypothetical gene.	OS06G0662000
OS06G0664200	TAGTCA	chr06:27428890..27429154	Hypothetical gene.	OS06G0662000
OS06G0133800	TCTCCG	chr06:1808989..1810092	Similar to Transketolase, chloroplastic.	OS06G0136800
OS04G0658300	TACCTC	chr04:33575152..33579653	Similar to Ribulose bisphosphate carboxylase/oxygenase activase, chloroplast precursor (RuBisCO activase) (RA).	OS04G0659400	OS04G0659500	OS04G0658100	OS04G0655600	OS04G0659900
OS02G0698000	GGAAGT	chr02:28701996..28704271	Similar to Phosphoribulokinase, chloroplast precursor (EC 2.7.1.19) (Phosphopentokinase) (PRKase) (PRK).	OS02G0698100
OS01G0639900	CCGCTT	chr01:25704919..25705074	Non-protein coding transcript.	OS01G0641700
OS02G0208100	TGACGT	chr02:6057100..6060267	Similar to plastidic ATP/ADP-transporter.	OS02G0205400	OS02G0208200
OS03G0267300	TCCGTT	chr03:8841311..8843013	Similar to Chloroplast fructose-1,6-bisphosphatase.	OS03G0265900	OS03G0265200	OS03G0268300	OS03G0267800
OS07G0572100	GACCTA	chr07:23098564..23100449	Similar to Amine oxidase like protein (EC 1.4.3.6) (Copper amine oxidase).	OS07G0571900	OS07G0570500	OS07G0573900	OS07G0573100
OS02G0698000	AGACCC	chr02:28701996..28704271	Similar to Phosphoribulokinase, chloroplast precursor (EC 2.7.1.19) (Phosphopentokinase) (PRKase) (PRK).	OS02G0698100
OS01G0639900	AGGCGT	chr01:25704919..25705074	Non-protein coding transcript.	OS01G0641700
OS11G0171300	GACCCG	chr11:3488768..3491609	Fructose-bisphosphate aldolase, chloroplast precursor (EC 4.1.2.13) (ALDP).	OS11G0173500	OS11G0172150	OS11G0168600
OS02G0698000	GGGTAG	chr02:28701996..28704271	Similar to Phosphoribulokinase, chloroplast precursor (EC 2.7.1.19) (Phosphopentokinase) (PRKase) (PRK).	OS02G0697200
OS04G0658300	CACTCA	chr04:33575152..33579653	Similar to Ribulose bisphosphate carboxylase/oxygenase activase, chloroplast precursor (RuBisCO activase) (RA).	OS04G0659500	OS04G0655600
OS04G0658300	TGCGGA	chr04:33575152..33579653	Similar to Ribulose bisphosphate carboxylase/oxygenase activase, chloroplast precursor (RuBisCO activase) (RA).	OS04G0659500
OS02G0208100	GCAGGG	chr02:6057100..6060267	Similar to plastidic ATP/ADP-transporter.	OS02G0208200
OS08G0344600	GCCTGT	chr08:15595818..15599090	Similar to Phosphoenolpyruvate/phosphate translocator.	OS08G0343300	OS08G0345400
OS11G0171300	GTCAGT	chr11:3488768..3491609	Fructose-bisphosphate aldolase, chloroplast precursor (EC 4.1.2.13) (ALDP).	OS11G0169900	OS11G0171500	OS11G0170300	OS11G0171800	OS11G0168600	OS11G0172150
OS02G0208100	TGCGGT	chr02:6057100..6060267	Similar to plastidic ATP/ADP-transporter.	OS02G0206700	OS02G0208200	OS02G0205400
OS07G0572100	CGGGTC	chr07:23098564..23100449	Similar to Amine oxidase like protein (EC 1.4.3.6) (Copper amine oxidase).	OS07G0571900	OS07G0573900	OS07G0572000	OS07G0572300	OS07G0573800
OS10G0578800	GACTGG	chr10:23075424..23079071	LrgB-like protein family protein.	OS10G0577000	OS10G0580200
OS06G0133800	CGATCA	chr06:1808989..1810092	Similar to Transketolase, chloroplastic.	OS06G0132400	OS06G0136800
OS02G0208100	TACGTC	chr02:6057100..6060267	Similar to plastidic ATP/ADP-transporter.	OS02G0206700	OS02G0205400	OS02G0208200
OS08G0562100	CAGTACGT	chr08:28141244..28144877	Similar to Sorghum chloroplast CM3 malate dehydrogenase (NADP) (Fragment).	OS08G0562500
OS08G0562100	TAAGCC	chr08:28141244..28144877	Similar to Sorghum chloroplast CM3 malate dehydrogenase (NADP) (Fragment).	OS08G0560300	OS08G0562200	OS08G0559900
OS02G0698000	CGTGAC	chr02:28701996..28704271	Similar to Phosphoribulokinase, chloroplast precursor (EC 2.7.1.19) (Phosphopentokinase) (PRKase) (PRK).	OS02G0698100	OS02G0697200
OS10G0578800	TTACCG	chr10:23075424..23079071	LrgB-like protein family protein.	OS10G0577800
OS08G0562100	CGGAAT	chr08:28141244..28144877	Similar to Sorghum chloroplast CM3 malate dehydrogenase (NADP) (Fragment).	OS08G0560300	OS08G0560500	OS08G0562200	OS08G0562500
OS02G0698000	TGGCGT	chr02:28701996..28704271	Similar to Phosphoribulokinase, chloroplast precursor (EC 2.7.1.19) (Phosphopentokinase) (PRKase) (PRK).	OS02G0698100	OS02G0697200
OS03G0218400	AATACG	chr03:6233563..6238297	Similar to Hexose transporter.	OS03G0219200
OS10G0578800	AGCGTT	chr10:23075424..23079071	LrgB-like protein family protein.	OS10G0580300	OS10G0577800
OS03G0862100	CCAGGA	chr03:36394773..36401591	Conserved hypothetical protein.	OS03G0859500	OS03G0860900	OS03G0861800	OS03G0861900
OS02G0629200	CACGGA	chr02:25162880..25166502	Similar to HvPIP2%3B1 protein.	OS02G0631601
OS10G0578800	ATTCGG	chr10:23075424..23079071	LrgB-like protein family protein.	OS10G0580200
OS06G0133800	TAACTC	chr06:1808989..1810092	Similar to Transketolase, chloroplastic.	OS06G0136800	OS06G0135000	OS06G0132400
OS04G0658300	GCTACC	chr04:33575152..33579653	Similar to Ribulose bisphosphate carboxylase/oxygenase activase, chloroplast precursor (RuBisCO activase) (RA).	OS04G0659500	OS04G0658100	OS04G0655600	OS04G0659900
OS06G0133800	CGGGAA	chr06:1808989..1810092	Similar to Transketolase, chloroplastic.	OS06G0132400	OS06G0135000
OS02G0629200	GCAGGG	chr02:25162880..25166502	Similar to HvPIP2%3B1 protein.	OS02G0631601	OS02G0631200
OS06G0133800	TACTCG	chr06:1808989..1810092	Similar to Transketolase, chloroplastic.	OS06G0132400	OS06G0135000	OS06G0136800
OS07G0572100	AAGAGC	chr07:23098564..23100449	Similar to Amine oxidase like protein (EC 1.4.3.6) (Copper amine oxidase).	OS07G0571900	OS07G0570500	OS07G0572000	OS07G0573800	OS07G0572300	OS07G0573900	OS07G0571500	OS07G0573600
OS04G0521100	TGATCG	chr04:26099273..26101764	Major intrinsic protein family protein.	OS04G0521700
OS06G0664200	CGGCAT	chr06:27428890..27429154	Hypothetical gene.	OS06G0662000
OS01G0639900	ACTAAG	chr01:25704919..25705074	Non-protein coding transcript.	OS01G0641700
OS03G0267300	GCCCCG	chr03:8841311..8843013	Similar to Chloroplast fructose-1,6-bisphosphatase.	OS03G0267700	OS03G0268300	OS03G0267800
OS03G0218400	TTATCG	chr03:6233563..6238297	Similar to Hexose transporter.	OS03G0219200
OS02G0629200	GCTACC	chr02:25162880..25166502	Similar to HvPIP2%3B1 protein.	OS02G0631601	OS02G0631200
OS02G0629200	GACTGG	chr02:25162880..25166502	Similar to HvPIP2%3B1 protein.	OS02G0631601	OS02G0631200
OS02G0629200	TAGTCA	chr02:25162880..25166502	Similar to HvPIP2%3B1 protein.	OS02G0631601	OS02G0631200
OS10G0578800	GCAGGG	chr10:23075424..23079071	LrgB-like protein family protein.	OS10G0577000	OS10G0580200
OS10G0578800	CCTAAC	chr10:23075424..23079071	LrgB-like protein family protein.	OS10G0580300	OS10G0577800	OS10G0580200
OS03G0218400	GTTCAG	chr03:6233563..6238297	Similar to Hexose transporter.	OS03G0219200
OS11G0171300	CCTATC	chr11:3488768..3491609	Fructose-bisphosphate aldolase, chloroplast precursor (EC 4.1.2.13) (ALDP).	OS11G0170400	OS11G0171500	OS11G0173500	OS11G0170300	OS11G0171800	OS11G0169100	OS11G0172150
OS07G0572100	CTTACT	chr07:23098564..23100449	Similar to Amine oxidase like protein (EC 1.4.3.6) (Copper amine oxidase).	OS07G0571900	OS07G0570500	OS07G0572000	OS07G0571500	OS07G0573600
OS10G0578800	CTGACG	chr10:23075424..23079071	LrgB-like protein family protein.	OS10G0580300	OS10G0577000
OS02G0208100	ACGGAA	chr02:6057100..6060267	Similar to plastidic ATP/ADP-transporter.	OS02G0205400	OS02G0208200
OS04G0521100	GGCGTT	chr04:26099273..26101764	Major intrinsic protein family protein.	OS04G0521700
OS08G0562100	CACGGA	chr08:28141244..28144877	Similar to Sorghum chloroplast CM3 malate dehydrogenase (NADP) (Fragment).	OS08G0562700
OS02G0208100	CGGTCA	chr02:6057100..6060267	Similar to plastidic ATP/ADP-transporter.	OS02G0208900
OS03G0267300	GTAATG	chr03:8841311..8843013	Similar to Chloroplast fructose-1,6-bisphosphatase.	OS03G0267700	OS03G0266700	OS03G0265200	OS03G0268300
OS02G0698000	AGACGT	chr02:28701996..28704271	Similar to Phosphoribulokinase, chloroplast precursor (EC 2.7.1.19) (Phosphopentokinase) (PRKase) (PRK).	OS02G0698100
OS02G0698000	CTTAGG	chr02:28701996..28704271	Similar to Phosphoribulokinase, chloroplast precursor (EC 2.7.1.19) (Phosphopentokinase) (PRKase) (PRK).	OS02G0697200
OS03G0862100	AGTAGA	chr03:36394773..36401591	Conserved hypothetical protein.	OS03G0861900	OS03G0859500	OS03G0861800	OS03G0859800	OS03G0860900
OS04G0658300	GTATTC	chr04:33575152..33579653	Similar to Ribulose bisphosphate carboxylase/oxygenase activase, chloroplast precursor (RuBisCO activase) (RA).	OS04G0659500	OS04G0658100	OS04G0658000
OS06G0133800	GGATCG	chr06:1808989..1810092	Similar to Transketolase, chloroplastic.	OS06G0135000	OS06G0132400
OS07G0572100	ATTGCC	chr07:23098564..23100449	Similar to Amine oxidase like protein (EC 1.4.3.6) (Copper amine oxidase).	OS07G0570500	OS07G0573800	OS07G0572300	OS07G0573100	OS07G0573600
OS03G0862100	GACCCG	chr03:36394773..36401591	Conserved hypothetical protein.	OS03G0859500	OS03G0859800
OS11G0171300	CTTCCG	chr11:3488768..3491609	Fructose-bisphosphate aldolase, chloroplast precursor (EC 4.1.2.13) (ALDP).	OS11G0169900	OS11G0170400	OS11G0173500	OS11G0170300	OS11G0172150
OS06G0664200	CCGCTT	chr06:27428890..27429154	Hypothetical gene.	OS06G0664100	OS06G0662000
OS11G0171300	TGACGC	chr11:3488768..3491609	Fructose-bisphosphate aldolase, chloroplast precursor (EC 4.1.2.13) (ALDP).	OS11G0173500	OS11G0171800	OS11G0172150
OS02G0208100	CCGACT	chr02:6057100..6060267	Similar to plastidic ATP/ADP-transporter.	OS02G0206700	OS02G0208900
OS07G0572100	CTGAGG	chr07:23098564..23100449	Similar to Amine oxidase like protein (EC 1.4.3.6) (Copper amine oxidase).	OS07G0571900	OS07G0570500	OS07G0572000	OS07G0571500	OS07G0573600
OS06G0133800	CCGCAC	chr06:1808989..1810092	Similar to Transketolase, chloroplastic.	OS06G0136800
OS04G0658300	GGGGAC	chr04:33575152..33579653	Similar to Ribulose bisphosphate carboxylase/oxygenase activase, chloroplast precursor (RuBisCO activase) (RA).	OS04G0659400	OS04G0659500	OS04G0658100	OS04G0655600	OS04G0658000
OS10G0578800	GGTTCA	chr10:23075424..23079071	LrgB-like protein family protein.	OS10G0577000	OS10G0577800	OS10G0580200
OS06G0133800	GTACCG	chr06:1808989..1810092	Similar to Transketolase, chloroplastic.	OS06G0132400
OS04G0658300	TACGGG	chr04:33575152..33579653	Similar to Ribulose bisphosphate carboxylase/oxygenase activase, chloroplast precursor (RuBisCO activase) (RA).	OS04G0659500	OS04G0658000	OS04G0659900
OS03G0862100	TTCCGA	chr03:36394773..36401591	Conserved hypothetical protein.	OS03G0861900	OS03G0859800	OS03G0860900
OS06G0664200	CAGAAT	chr06:27428890..27429154	Hypothetical gene.	OS06G0664100
OS08G0562100	GAACTC	chr08:28141244..28144877	Similar to Sorghum chloroplast CM3 malate dehydrogenase (NADP) (Fragment).	OS08G0560500	OS08G0559900	OS08G0560900	OS08G0562500
OS06G0133800	ATACGA	chr06:1808989..1810092	Similar to Transketolase, chloroplastic.	OS06G0135000	OS06G0136800
OS06G0133800	GGGTTC	chr06:1808989..1810092	Similar to Transketolase, chloroplastic.	OS06G0135000
OS01G0639900	AAGAGCAA	chr01:25704919..25705074	Non-protein coding transcript.	OS01G0641700
OS03G0267300	CGCTTT	chr03:8841311..8843013	Similar to Chloroplast fructose-1,6-bisphosphatase.	OS03G0267700	OS03G0266700	OS03G0267800
OS11G0171300	TGGCGT	chr11:3488768..3491609	Fructose-bisphosphate aldolase, chloroplast precursor (EC 4.1.2.13) (ALDP).	OS11G0169900	OS11G0170400	OS11G0171500	OS11G0173500	OS11G0171800	OS11G0172150	OS11G0169100
OS01G0639900	GTGACG	chr01:25704919..25705074	Non-protein coding transcript.	OS01G0641700
OS02G0698000	CAATCG	chr02:28701996..28704271	Similar to Phosphoribulokinase, chloroplast precursor (EC 2.7.1.19) (Phosphopentokinase) (PRKase) (PRK).	OS02G0698100	OS02G0697200
OS04G0658300	GACGCT	chr04:33575152..33579653	Similar to Ribulose bisphosphate carboxylase/oxygenase activase, chloroplast precursor (RuBisCO activase) (RA).	OS04G0659400	OS04G0659500	OS04G0655600	OS04G0659900	OS04G0658000
OS02G0208100	ACGCCT	chr02:6057100..6060267	Similar to plastidic ATP/ADP-transporter.	OS02G0208900	OS02G0208200
OS03G0862100	CCGTTA	chr03:36394773..36401591	Conserved hypothetical protein.	OS03G0861800	OS03G0861900	OS03G0859800	OS03G0860900
OS02G0698000	GCCCCT	chr02:28701996..28704271	Similar to Phosphoribulokinase, chloroplast precursor (EC 2.7.1.19) (Phosphopentokinase) (PRKase) (PRK).	OS02G0698100	OS02G0697200
OS08G0344600	TCTGCG	chr08:15595818..15599090	Similar to Phosphoenolpyruvate/phosphate translocator.	OS08G0345400
OS06G0664200	CACGGA	chr06:27428890..27429154	Hypothetical gene.	OS06G0662000	OS06G0664100
OS10G0578800	CGGGAA	chr10:23075424..23079071	LrgB-like protein family protein.	OS10G0577000
OS10G0578800	GTTACG	chr10:23075424..23079071	LrgB-like protein family protein.	OS10G0580200
OS03G0218400	AGGCAA	chr03:6233563..6238297	Similar to Hexose transporter.	OS03G0219200
OS03G0267300	CGTCTG	chr03:8841311..8843013	Similar to Chloroplast fructose-1,6-bisphosphatase.	OS03G0267700	OS03G0266700
OS11G0171300	CGGGCC	chr11:3488768..3491609	Fructose-bisphosphate aldolase, chloroplast precursor (EC 4.1.2.13) (ALDP).	OS11G0173500	OS11G0172150	OS11G0169100
OS02G0208100	ACCGCA	chr02:6057100..6060267	Similar to plastidic ATP/ADP-transporter.	OS02G0206700	OS02G0208200	OS02G0205400
OS02G0629200	GTCGGA	chr02:25162880..25166502	Similar to HvPIP2%3B1 protein.	OS02G0631601
OS04G0658300	GTCTAC	chr04:33575152..33579653	Similar to Ribulose bisphosphate carboxylase/oxygenase activase, chloroplast precursor (RuBisCO activase) (RA).	OS04G0659400	OS04G0658100	OS04G0655600
OS02G0208100	AGCGAT	chr02:6057100..6060267	Similar to plastidic ATP/ADP-transporter.	OS02G0206700	OS02G0208900	OS02G0208200
OS03G0862100	GTAAGG	chr03:36394773..36401591	Conserved hypothetical protein.	OS03G0861900	OS03G0859800	OS03G0860900
OS10G0578800	TTCGAC	chr10:23075424..23079071	LrgB-like protein family protein.	OS10G0577000	OS10G0580200
OS07G0572100	TCAATGTG	chr07:23098564..23100449	Similar to Amine oxidase like protein (EC 1.4.3.6) (Copper amine oxidase).	OS07G0573600	OS07G0571900	OS07G0573900
OS03G0218400	ACTCAC	chr03:6233563..6238297	Similar to Hexose transporter.	OS03G0219200
OS03G0218400	GACCTA	chr03:6233563..6238297	Similar to Hexose transporter.	OS03G0219200
OS03G0862100	AGACGG	chr03:36394773..36401591	Conserved hypothetical protein.	OS03G0859800	OS03G0860900
OS11G0171300	CGTTAG	chr11:3488768..3491609	Fructose-bisphosphate aldolase, chloroplast precursor (EC 4.1.2.13) (ALDP).	OS11G0170400	OS11G0170300
OS03G0267300	GCGTTT	chr03:8841311..8843013	Similar to Chloroplast fructose-1,6-bisphosphatase.	OS03G0267700	OS03G0265900	OS03G0265200	OS03G0267800
OS08G0344600	CCGTAC	chr08:15595818..15599090	Similar to Phosphoenolpyruvate/phosphate translocator.	OS08G0343300
OS10G0578800	CGTTTA	chr10:23075424..23079071	LrgB-like protein family protein.	OS10G0580300	OS10G0577800
OS08G0344600	GTGCGG	chr08:15595818..15599090	Similar to Phosphoenolpyruvate/phosphate translocator.	OS08G0345400
OS03G0267300	GTCTTAGT	chr03:8841311..8843013	Similar to Chloroplast fructose-1,6-bisphosphatase.	OS03G0267800
OS07G0572100	ACTCAC	chr07:23098564..23100449	Similar to Amine oxidase like protein (EC 1.4.3.6) (Copper amine oxidase).	OS07G0572000	OS07G0571500	OS07G0573600
OS06G0133800	ATCGGT	chr06:1808989..1810092	Similar to Transketolase, chloroplastic.	OS06G0135000	OS06G0132400	OS06G0136800
OS03G0267300	GAGTCT	chr03:8841311..8843013	Similar to Chloroplast fructose-1,6-bisphosphatase.	OS03G0268300
OS04G0521100	GTAATG	chr04:26099273..26101764	Major intrinsic protein family protein.	OS04G0521700
OS07G0572100	TTCCGT	chr07:23098564..23100449	Similar to Amine oxidase like protein (EC 1.4.3.6) (Copper amine oxidase).	OS07G0571900	OS07G0570500	OS07G0572000	OS07G0572300	OS07G0573100	OS07G0571500
OS10G0578800	CTTCCG	chr10:23075424..23079071	LrgB-like protein family protein.	OS10G0577000	OS10G0580200
OS08G0344600	AAAGCG	chr08:15595818..15599090	Similar to Phosphoenolpyruvate/phosphate translocator.	OS08G0345400	OS08G0344100
OS08G0344600	GCCGGTCT	chr08:15595818..15599090	Similar to Phosphoenolpyruvate/phosphate translocator.	OS08G0343300
OS06G0133800	GCGTAC	chr06:1808989..1810092	Similar to Transketolase, chloroplastic.	OS06G0132400	OS06G0135000	OS06G0136800
OS07G0572100	ATCTCG	chr07:23098564..23100449	Similar to Amine oxidase like protein (EC 1.4.3.6) (Copper amine oxidase).	OS07G0571900	OS07G0570500
OS03G0267300	GCTTAC	chr03:8841311..8843013	Similar to Chloroplast fructose-1,6-bisphosphatase.	OS03G0266700	OS03G0265200	OS03G0267800
OS03G0267300	CCGCAT	chr03:8841311..8843013	Similar to Chloroplast fructose-1,6-bisphosphatase.	OS03G0265900	OS03G0267800
OS12G0515400	CGTGTG	chr12:20005794..20008791	Similar to plastidic 2-oxoglutarate/malate transporter.	OS12G0516700
OS11G0171300	CCGCTT	chr11:3488768..3491609	Fructose-bisphosphate aldolase, chloroplast precursor (EC 4.1.2.13) (ALDP).	OS11G0170400	OS11G0173500	OS11G0170300
OS06G0664200	TGCGGT	chr06:27428890..27429154	Hypothetical gene.	OS06G0662000	OS06G0664100
OS06G0664200	CTATCC	chr06:27428890..27429154	Hypothetical gene.	OS06G0662000
OS07G0572100	TCCGCA	chr07:23098564..23100449	Similar to Amine oxidase like protein (EC 1.4.3.6) (Copper amine oxidase).	OS07G0571900	OS07G0572000	OS07G0572300	OS07G0573800	OS07G0573900
OS11G0171300	TAACGG	chr11:3488768..3491609	Fructose-bisphosphate aldolase, chloroplast precursor (EC 4.1.2.13) (ALDP).	OS11G0169900	OS11G0170400	OS11G0170300	OS11G0168600
OS12G0515400	CTGGAG	chr12:20005794..20008791	Similar to plastidic 2-oxoglutarate/malate transporter.	OS12G0516700
OS08G0562100	GCGGTC	chr08:28141244..28144877	Similar to Sorghum chloroplast CM3 malate dehydrogenase (NADP) (Fragment).	OS08G0562500
OS11G0171300	CGTCGTTG	chr11:3488768..3491609	Fructose-bisphosphate aldolase, chloroplast precursor (EC 4.1.2.13) (ALDP).	OS11G0172150
OS10G0578800	GAACGC	chr10:23075424..23079071	LrgB-like protein family protein.	OS10G0580300	OS10G0577000	OS10G0580200
OS02G0629200	GGGAAC	chr02:25162880..25166502	Similar to HvPIP2%3B1 protein.	OS02G0631601
OS08G0562100	CAGAAT	chr08:28141244..28144877	Similar to Sorghum chloroplast CM3 malate dehydrogenase (NADP) (Fragment).	OS08G0560300	OS08G0559900	OS08G0562500
OS08G0344600	GGTCCC	chr08:15595818..15599090	Similar to Phosphoenolpyruvate/phosphate translocator.	OS08G0343300	OS08G0345400
OS02G0208100	GCCTAT	chr02:6057100..6060267	Similar to plastidic ATP/ADP-transporter.	OS02G0206700	OS02G0208200	OS02G0208900
OS04G0521100	GAACTC	chr04:26099273..26101764	Major intrinsic protein family protein.	OS04G0521700
OS02G0698000	AATGGG	chr02:28701996..28704271	Similar to Phosphoribulokinase, chloroplast precursor (EC 2.7.1.19) (Phosphopentokinase) (PRKase) (PRK).	OS02G0698100	OS02G0697200
OS08G0344600	ATCGCC	chr08:15595818..15599090	Similar to Phosphoenolpyruvate/phosphate translocator.	OS08G0343300	OS08G0345400	OS08G0344100
OS02G0629200	ACTGTA	chr02:25162880..25166502	Similar to HvPIP2%3B1 protein.	OS02G0631601
OS01G0639900	AACGCA	chr01:25704919..25705074	Non-protein coding transcript.	OS01G0641700
OS03G0218400	ACTGAG	chr03:6233563..6238297	Similar to Hexose transporter.	OS03G0219200
OS02G0698000	CGTGAA	chr02:28701996..28704271	Similar to Phosphoribulokinase, chloroplast precursor (EC 2.7.1.19) (Phosphopentokinase) (PRKase) (PRK).	OS02G0698100	OS02G0697200
OS03G0218400	ACGTTA	chr03:6233563..6238297	Similar to Hexose transporter.	OS03G0219200
OS07G0572100	TGCGGA	chr07:23098564..23100449	Similar to Amine oxidase like protein (EC 1.4.3.6) (Copper amine oxidase).	OS07G0571900	OS07G0572000	OS07G0572300	OS07G0573800	OS07G0573900
OS06G0133800	TGCGGT	chr06:1808989..1810092	Similar to Transketolase, chloroplastic.	OS06G0135000	OS06G0136800
OS10G0578800	AGTCGC	chr10:23075424..23079071	LrgB-like protein family protein.	OS10G0577000	OS10G0577800
OS08G0562100	TCCGTG	chr08:28141244..28144877	Similar to Sorghum chloroplast CM3 malate dehydrogenase (NADP) (Fragment).	OS08G0562700
OS10G0578800	TATTCG	chr10:23075424..23079071	LrgB-like protein family protein.	OS10G0580300	OS10G0580200
OS02G0698000	TACCAG	chr02:28701996..28704271	Similar to Phosphoribulokinase, chloroplast precursor (EC 2.7.1.19) (Phosphopentokinase) (PRKase) (PRK).	OS02G0698100	OS02G0697200
OS04G0658300	GGCAAT	chr04:33575152..33579653	Similar to Ribulose bisphosphate carboxylase/oxygenase activase, chloroplast precursor (RuBisCO activase) (RA).	OS04G0659500	OS04G0658100	OS04G0655600	OS04G0659900
OS06G0664200	TTACGG	chr06:27428890..27429154	Hypothetical gene.	OS06G0664100
OS06G0133800	TACGTT	chr06:1808989..1810092	Similar to Transketolase, chloroplastic.	OS06G0135000	OS06G0136800
OS07G0572100	CTGATC	chr07:23098564..23100449	Similar to Amine oxidase like protein (EC 1.4.3.6) (Copper amine oxidase).	OS07G0570500	OS07G0573100	OS07G0571500
OS01G0639900	TGACCT	chr01:25704919..25705074	Non-protein coding transcript.	OS01G0641700
OS03G0267300	ATTCGG	chr03:8841311..8843013	Similar to Chloroplast fructose-1,6-bisphosphatase.	OS03G0265900	OS03G0268300	OS03G0267800
OS08G0344600	AGACGT	chr08:15595818..15599090	Similar to Phosphoenolpyruvate/phosphate translocator.	OS08G0343300	OS08G0345400
OS08G0344600	AACGAC	chr08:15595818..15599090	Similar to Phosphoenolpyruvate/phosphate translocator.	OS08G0343300	OS08G0345400	OS08G0344100
OS03G0267300	GACGTT	chr03:8841311..8843013	Similar to Chloroplast fructose-1,6-bisphosphatase.	OS03G0267700	OS03G0265900	OS03G0268300
OS02G0208100	GCCGTA	chr02:6057100..6060267	Similar to plastidic ATP/ADP-transporter.	OS02G0208200	OS02G0205400
OS03G0267300	TACGGC	chr03:8841311..8843013	Similar to Chloroplast fructose-1,6-bisphosphatase.	OS03G0265900	OS03G0265200
OS10G0578800	ACTAAG	chr10:23075424..23079071	LrgB-like protein family protein.	OS10G0580300	OS10G0577000	OS10G0577800	OS10G0580200
OS03G0862100	CCAGTA	chr03:36394773..36401591	Conserved hypothetical protein.	OS03G0861900	OS03G0859800	OS03G0860900
OS03G0218400	CGTAGG	chr03:6233563..6238297	Similar to Hexose transporter.	OS03G0219200
OS08G0344600	TTCGCA	chr08:15595818..15599090	Similar to Phosphoenolpyruvate/phosphate translocator.	OS08G0343300
OS02G0236000	GGACTC	chr02:7706619..7710902	Similar to Aspartate aminotransferase (EC 2.6.1.1) (Fragment).	OS02G0236600
OS11G0171300	TACGGC	chr11:3488768..3491609	Fructose-bisphosphate aldolase, chloroplast precursor (EC 4.1.2.13) (ALDP).	OS11G0173500	OS11G0172150
OS11G0171300	CGTACT	chr11:3488768..3491609	Fructose-bisphosphate aldolase, chloroplast precursor (EC 4.1.2.13) (ALDP).	OS11G0169900	OS11G0172150	OS11G0171500	OS11G0173500	OS11G0169100
OS06G0664200	ATTCGG	chr06:27428890..27429154	Hypothetical gene.	OS06G0664100
OS02G0698000	TCGCAC	chr02:28701996..28704271	Similar to Phosphoribulokinase, chloroplast precursor (EC 2.7.1.19) (Phosphopentokinase) (PRKase) (PRK).	OS02G0698100
OS08G0344600	ACTGTA	chr08:15595818..15599090	Similar to Phosphoenolpyruvate/phosphate translocator.	OS08G0343300	OS08G0345400
OS02G0208100	CTTCCG	chr02:6057100..6060267	Similar to plastidic ATP/ADP-transporter.	OS02G0205400
OS02G0208100	CGACTC	chr02:6057100..6060267	Similar to plastidic ATP/ADP-transporter.	OS02G0206700	OS02G0208200	OS02G0208900	OS02G0205400
OS07G0572100	GAGTCT	chr07:23098564..23100449	Similar to Amine oxidase like protein (EC 1.4.3.6) (Copper amine oxidase).	OS07G0570500	OS07G0572300	OS07G0573800	OS07G0573900	OS07G0573600
OS07G0572100	GACCCG	chr07:23098564..23100449	Similar to Amine oxidase like protein (EC 1.4.3.6) (Copper amine oxidase).	OS07G0571900	OS07G0573900	OS07G0572000	OS07G0572300	OS07G0573800
OS03G0862100	TGCGCC	chr03:36394773..36401591	Conserved hypothetical protein.	OS03G0861900	OS03G0859500	OS03G0861800
OS02G0629200	CGTACA	chr02:25162880..25166502	Similar to HvPIP2%3B1 protein.	OS02G0631601	OS02G0631200
OS01G0639900	ACGCAT	chr01:25704919..25705074	Non-protein coding transcript.	OS01G0641700
OS03G0218400	TGGACG	chr03:6233563..6238297	Similar to Hexose transporter.	OS03G0219200
OS01G0639900	GCCGCTTG	chr01:25704919..25705074	Non-protein coding transcript.	OS01G0641700
OS02G0208100	GGTTCA	chr02:6057100..6060267	Similar to plastidic ATP/ADP-transporter.	OS02G0205400	OS02G0208200	OS02G0208900
OS12G0515400	AACGCC	chr12:20005794..20008791	Similar to plastidic 2-oxoglutarate/malate transporter.	OS12G0516700
OS04G0658300	CCTACA	chr04:33575152..33579653	Similar to Ribulose bisphosphate carboxylase/oxygenase activase, chloroplast precursor (RuBisCO activase) (RA).	OS04G0659500	OS04G0659400	OS04G0658100	OS04G0658000	OS04G0659900
OS03G0862100	GATCAG	chr03:36394773..36401591	Conserved hypothetical protein.	OS03G0861800	OS03G0861900	OS03G0859500	OS03G0859800
OS11G0171300	CGATTC	chr11:3488768..3491609	Fructose-bisphosphate aldolase, chloroplast precursor (EC 4.1.2.13) (ALDP).	OS11G0170400	OS11G0170300	OS11G0171800	OS11G0168600
OS04G0658300	TATGCG	chr04:33575152..33579653	Similar to Ribulose bisphosphate carboxylase/oxygenase activase, chloroplast precursor (RuBisCO activase) (RA).	OS04G0658100	OS04G0659500	OS04G0655600
OS08G0344600	TCGCAG	chr08:15595818..15599090	Similar to Phosphoenolpyruvate/phosphate translocator.	OS08G0345400
OS08G0562100	TCGCAG	chr08:28141244..28144877	Similar to Sorghum chloroplast CM3 malate dehydrogenase (NADP) (Fragment).	OS08G0562700
OS04G0521100	GTCAGT	chr04:26099273..26101764	Major intrinsic protein family protein.	OS04G0521700
OS01G0639900	TCTCTG	chr01:25704919..25705074	Non-protein coding transcript.	OS01G0641700
OS06G0133800	ACGCTT	chr06:1808989..1810092	Similar to Transketolase, chloroplastic.	OS06G0132400	OS06G0135000	OS06G0136800
OS07G0572100	ACCGAT	chr07:23098564..23100449	Similar to Amine oxidase like protein (EC 1.4.3.6) (Copper amine oxidase).	OS07G0572000	OS07G0573800	OS07G0573100
OS10G0578800	ATACCG	chr10:23075424..23079071	LrgB-like protein family protein.	OS10G0580300	OS10G0577000	OS10G0577800
OS08G0562100	TGTATC	chr08:28141244..28144877	Similar to Sorghum chloroplast CM3 malate dehydrogenase (NADP) (Fragment).	OS08G0560300	OS08G0562700	OS08G0560900	OS08G0562500
OS07G0572100	CGATAG	chr07:23098564..23100449	Similar to Amine oxidase like protein (EC 1.4.3.6) (Copper amine oxidase).	OS07G0571900	OS07G0572000
OS02G0208100	TTCACG	chr02:6057100..6060267	Similar to plastidic ATP/ADP-transporter.	OS02G0208200
OS02G0236000	GCCGTA	chr02:7706619..7710902	Similar to Aspartate aminotransferase (EC 2.6.1.1) (Fragment).	OS02G0236600
OS03G0862100	TGGCCG	chr03:36394773..36401591	Conserved hypothetical protein.	OS03G0860900	OS03G0861800	OS03G0861900
OS06G0133800	GCAGAT	chr06:1808989..1810092	Similar to Transketolase, chloroplastic.	OS06G0135000	OS06G0132400
OS08G0562100	GTGTCC	chr08:28141244..28144877	Similar to Sorghum chloroplast CM3 malate dehydrogenase (NADP) (Fragment).	OS08G0562700	OS08G0562200	OS08G0560900	OS08G0562500
OS04G0521100	CGGGGT	chr04:26099273..26101764	Major intrinsic protein family protein.	OS04G0521700
OS08G0344600	CTGAGT	chr08:15595818..15599090	Similar to Phosphoenolpyruvate/phosphate translocator.	OS08G0343300	OS08G0344100
OS02G0629200	TATCGT	chr02:25162880..25166502	Similar to HvPIP2%3B1 protein.	OS02G0631601
OS08G0344600	CCGTAA	chr08:15595818..15599090	Similar to Phosphoenolpyruvate/phosphate translocator.	OS08G0345400
OS04G0658300	AGAACG	chr04:33575152..33579653	Similar to Ribulose bisphosphate carboxylase/oxygenase activase, chloroplast precursor (RuBisCO activase) (RA).	OS04G0659400	OS04G0655600	OS04G0659900
OS06G0664200	AAGCCC	chr06:27428890..27429154	Hypothetical gene.	OS06G0662000	OS06G0664100
OS12G0515400	GCTGTA	chr12:20005794..20008791	Similar to plastidic 2-oxoglutarate/malate transporter.	OS12G0516700
OS02G0208100	AACGAC	chr02:6057100..6060267	Similar to plastidic ATP/ADP-transporter.	OS02G0205400
OS04G0658300	ATTCGG	chr04:33575152..33579653	Similar to Ribulose bisphosphate carboxylase/oxygenase activase, chloroplast precursor (RuBisCO activase) (RA).	OS04G0659500	OS04G0655600	OS04G0658000
OS02G0629200	TCCGCA	chr02:25162880..25166502	Similar to HvPIP2%3B1 protein.	OS02G0631601
OS06G0664200	GCACCT	chr06:27428890..27429154	Hypothetical gene.	OS06G0662000
OS08G0344600	TTATCG	chr08:15595818..15599090	Similar to Phosphoenolpyruvate/phosphate translocator.	OS08G0343300	OS08G0345400	OS08G0344100
OS11G0171300	TCCGTC	chr11:3488768..3491609	Fructose-bisphosphate aldolase, chloroplast precursor (EC 4.1.2.13) (ALDP).	OS11G0170400	OS11G0173500	OS11G0171500	OS11G0170300	OS11G0171800	OS11G0168600	OS11G0169100	OS11G0172150
OS10G0578800	GTATTC	chr10:23075424..23079071	LrgB-like protein family protein.	OS10G0577000	OS10G0577800	OS10G0580200
OS10G0578800	TACGGG	chr10:23075424..23079071	LrgB-like protein family protein.	OS10G0580300	OS10G0580200
OS03G0862100	TGATCG	chr03:36394773..36401591	Conserved hypothetical protein.	OS03G0859500	OS03G0859800
OS08G0344600	TCAGCA	chr08:15595818..15599090	Similar to Phosphoenolpyruvate/phosphate translocator.	OS08G0343300	OS08G0345400	OS08G0344100
OS10G0578800	GTGTCC	chr10:23075424..23079071	LrgB-like protein family protein.	OS10G0577000	OS10G0577800
OS07G0572100	TGATCG	chr07:23098564..23100449	Similar to Amine oxidase like protein (EC 1.4.3.6) (Copper amine oxidase).	OS07G0570500	OS07G0572300	OS07G0573800	OS07G0571500	OS07G0573600
OS06G0664200	ATCGGA	chr06:27428890..27429154	Hypothetical gene.	OS06G0664100	OS06G0662000
OS10G0578800	GCTCAG	chr10:23075424..23079071	LrgB-like protein family protein.	OS10G0577000	OS10G0577800
OS04G0658300	CGCATA	chr04:33575152..33579653	Similar to Ribulose bisphosphate carboxylase/oxygenase activase, chloroplast precursor (RuBisCO activase) (RA).	OS04G0658100	OS04G0659500	OS04G0655600
OS01G0639900	GTCTAC	chr01:25704919..25705074	Non-protein coding transcript.	OS01G0641700
OS06G0133800	GTGCGG	chr06:1808989..1810092	Similar to Transketolase, chloroplastic.	OS06G0136800
OS04G0658300	CGTTCT	chr04:33575152..33579653	Similar to Ribulose bisphosphate carboxylase/oxygenase activase, chloroplast precursor (RuBisCO activase) (RA).	OS04G0659400	OS04G0655600	OS04G0659900
OS03G0267300	CGGGGT	chr03:8841311..8843013	Similar to Chloroplast fructose-1,6-bisphosphatase.	OS03G0267700	OS03G0265900	OS03G0265200
OS03G0267300	TCTGCG	chr03:8841311..8843013	Similar to Chloroplast fructose-1,6-bisphosphatase.	OS03G0267700	OS03G0266700	OS03G0265900	OS03G0267800
OS11G0171300	GTAGCC	chr11:3488768..3491609	Fructose-bisphosphate aldolase, chloroplast precursor (EC 4.1.2.13) (ALDP).	OS11G0170400	OS11G0170300	OS11G0171500	OS11G0173500	OS11G0169100
OS06G0133800	CGTTCA	chr06:1808989..1810092	Similar to Transketolase, chloroplastic.	OS06G0135000	OS06G0132400	OS06G0136800
OS04G0521100	ATCCCG	chr04:26099273..26101764	Major intrinsic protein family protein.	OS04G0521700
OS07G0572100	CGGTTA	chr07:23098564..23100449	Similar to Amine oxidase like protein (EC 1.4.3.6) (Copper amine oxidase).	OS07G0572300	OS07G0573800	OS07G0573100	OS07G0571500
OS12G0515400	GGAATG	chr12:20005794..20008791	Similar to plastidic 2-oxoglutarate/malate transporter.	OS12G0516700
OS03G0218400	ATACGC	chr03:6233563..6238297	Similar to Hexose transporter.	OS03G0219200
OS10G0578800	TTCCGC	chr10:23075424..23079071	LrgB-like protein family protein.	OS10G0580300	OS10G0577800
OS06G0133800	GCGTCT	chr06:1808989..1810092	Similar to Transketolase, chloroplastic.	OS06G0135000
OS10G0578800	ATTGCC	chr10:23075424..23079071	LrgB-like protein family protein.	OS10G0580300	OS10G0577800	OS10G0580200
OS03G0267300	TGACTC	chr03:8841311..8843013	Similar to Chloroplast fructose-1,6-bisphosphatase.	OS03G0267700	OS03G0266700	OS03G0265900	OS03G0265200	OS03G0268300	OS03G0267800
OS03G0267300	CTACAC	chr03:8841311..8843013	Similar to Chloroplast fructose-1,6-bisphosphatase.	OS03G0267700	OS03G0265900	OS03G0265200	OS03G0268300	OS03G0267800
OS03G0862100	CGACCT	chr03:36394773..36401591	Conserved hypothetical protein.	OS03G0859800	OS03G0860900
OS08G0344600	CTTGCGGA	chr08:15595818..15599090	Similar to Phosphoenolpyruvate/phosphate translocator.	OS08G0345400
OS06G0133800	AACGTG	chr06:1808989..1810092	Similar to Transketolase, chloroplastic.	OS06G0136800
OS03G0218400	ACAGGT	chr03:6233563..6238297	Similar to Hexose transporter.	OS03G0219200
OS03G0267300	AACGAC	chr03:8841311..8843013	Similar to Chloroplast fructose-1,6-bisphosphatase.	OS03G0267700	OS03G0266700	OS03G0265900	OS03G0265200	OS03G0268300	OS03G0267800
OS01G0639900	AATACG	chr01:25704919..25705074	Non-protein coding transcript.	OS01G0641700
OS03G0267300	AGAACG	chr03:8841311..8843013	Similar to Chloroplast fructose-1,6-bisphosphatase.	OS03G0267700	OS03G0268300
OS02G0698000	CGCACT	chr02:28701996..28704271	Similar to Phosphoribulokinase, chloroplast precursor (EC 2.7.1.19) (Phosphopentokinase) (PRKase) (PRK).	OS02G0698100	OS02G0697200
OS11G0171300	ACGCTC	chr11:3488768..3491609	Fructose-bisphosphate aldolase, chloroplast precursor (EC 4.1.2.13) (ALDP).	OS11G0172150	OS11G0169100
OS08G0344600	CTGTAC	chr08:15595818..15599090	Similar to Phosphoenolpyruvate/phosphate translocator.	OS08G0343300
OS07G0572100	ATGCGG	chr07:23098564..23100449	Similar to Amine oxidase like protein (EC 1.4.3.6) (Copper amine oxidase).	OS07G0571900	OS07G0572000	OS07G0573800	OS07G0573900
OS08G0562100	TATCAG	chr08:28141244..28144877	Similar to Sorghum chloroplast CM3 malate dehydrogenase (NADP) (Fragment).	OS08G0560500	OS08G0562200	OS08G0562700	OS08G0559900	OS08G0560900	OS08G0562500
OS10G0578800	CGGTAT	chr10:23075424..23079071	LrgB-like protein family protein.	OS10G0580300	OS10G0577000	OS10G0577800
OS10G0578800	CAATCG	chr10:23075424..23079071	LrgB-like protein family protein.	OS10G0577800	OS10G0580200
OS08G0562100	ACACCT	chr08:28141244..28144877	Similar to Sorghum chloroplast CM3 malate dehydrogenase (NADP) (Fragment).	OS08G0560500	OS08G0559900	OS08G0562500
OS08G0562100	AGGTCG	chr08:28141244..28144877	Similar to Sorghum chloroplast CM3 malate dehydrogenase (NADP) (Fragment).	OS08G0560300	OS08G0559900	OS08G0560900
OS12G0515400	GCCTAC	chr12:20005794..20008791	Similar to plastidic 2-oxoglutarate/malate transporter.	OS12G0516700
OS02G0208100	CCAGGT	chr02:6057100..6060267	Similar to plastidic ATP/ADP-transporter.	OS02G0205400
OS03G0267300	GCACCT	chr03:8841311..8843013	Similar to Chloroplast fructose-1,6-bisphosphatase.	OS03G0267700	OS03G0266700	OS03G0265900	OS03G0265200	OS03G0268300
OS07G0572100	GGAAGT	chr07:23098564..23100449	Similar to Amine oxidase like protein (EC 1.4.3.6) (Copper amine oxidase).	OS07G0571900	OS07G0570500	OS07G0572000	OS07G0573100	OS07G0571500	OS07G0573600
OS07G0572100	ATAGGA	chr07:23098564..23100449	Similar to Amine oxidase like protein (EC 1.4.3.6) (Copper amine oxidase).	OS07G0572000	OS07G0572300	OS07G0573900	OS07G0573800	OS07G0573100	OS07G0571500	OS07G0573600
OS12G0515400	ACTGGG	chr12:20005794..20008791	Similar to plastidic 2-oxoglutarate/malate transporter.	OS12G0516700
OS03G0862100	CGTTAC	chr03:36394773..36401591	Conserved hypothetical protein.	OS03G0861800	OS03G0859800	OS03G0860900
OS04G0658300	TGCGGT	chr04:33575152..33579653	Similar to Ribulose bisphosphate carboxylase/oxygenase activase, chloroplast precursor (RuBisCO activase) (RA).	OS04G0659500	OS04G0658100	OS04G0655600
OS08G0562100	ATTCGC	chr08:28141244..28144877	Similar to Sorghum chloroplast CM3 malate dehydrogenase (NADP) (Fragment).	OS08G0560500
OS03G0267300	GCGTAA	chr03:8841311..8843013	Similar to Chloroplast fructose-1,6-bisphosphatase.	OS03G0267700	OS03G0266700
OS03G0218400	GAGTCT	chr03:6233563..6238297	Similar to Hexose transporter.	OS03G0219200
OS03G0267300	GAAACG	chr03:8841311..8843013	Similar to Chloroplast fructose-1,6-bisphosphatase.	OS03G0267700	OS03G0266700	OS03G0265900	OS03G0268300	OS03G0267800
OS02G0629200	CGTTAG	chr02:25162880..25166502	Similar to HvPIP2%3B1 protein.	OS02G0631601
OS07G0572100	TGGGCACA	chr07:23098564..23100449	Similar to Amine oxidase like protein (EC 1.4.3.6) (Copper amine oxidase).	OS07G0572300	OS07G0571900
OS08G0344600	CCGTCGTC	chr08:15595818..15599090	Similar to Phosphoenolpyruvate/phosphate translocator.	OS08G0345400
OS02G0208100	CTTAGG	chr02:6057100..6060267	Similar to plastidic ATP/ADP-transporter.	OS02G0208200	OS02G0205400
OS02G0698000	GTAACC	chr02:28701996..28704271	Similar to Phosphoribulokinase, chloroplast precursor (EC 2.7.1.19) (Phosphopentokinase) (PRKase) (PRK).	OS02G0698100	OS02G0697200
OS04G0658300	CTGGCA	chr04:33575152..33579653	Similar to Ribulose bisphosphate carboxylase/oxygenase activase, chloroplast precursor (RuBisCO activase) (RA).	OS04G0659400	OS04G0659500	OS04G0658100	OS04G0655600	OS04G0659900
OS11G0171300	TGCGAC	chr11:3488768..3491609	Fructose-bisphosphate aldolase, chloroplast precursor (EC 4.1.2.13) (ALDP).	OS11G0170400	OS11G0170300	OS11G0171800	OS11G0169100
OS04G0521100	TTAACC	chr04:26099273..26101764	Major intrinsic protein family protein.	OS04G0521700
OS07G0572100	TTCGAC	chr07:23098564..23100449	Similar to Amine oxidase like protein (EC 1.4.3.6) (Copper amine oxidase).	OS07G0571900	OS07G0572000	OS07G0572300	OS07G0573800	OS07G0573900	OS07G0573100	OS07G0571500
OS11G0171300	GCCGTT	chr11:3488768..3491609	Fructose-bisphosphate aldolase, chloroplast precursor (EC 4.1.2.13) (ALDP).	OS11G0170400	OS11G0173500	OS11G0170300	OS11G0171800	OS11G0172150
OS06G0133800	CGGCAG	chr06:1808989..1810092	Similar to Transketolase, chloroplastic.	OS06G0132400
OS03G0862100	GGCATT	chr03:36394773..36401591	Conserved hypothetical protein.	OS03G0859500	OS03G0861800	OS03G0861900	OS03G0859800	OS03G0860900
OS03G0267300	CGTAAT	chr03:8841311..8843013	Similar to Chloroplast fructose-1,6-bisphosphatase.	OS03G0267700	OS03G0266700	OS03G0265900	OS03G0267800
OS07G0572100	CGGGCA	chr07:23098564..23100449	Similar to Amine oxidase like protein (EC 1.4.3.6) (Copper amine oxidase).	OS07G0572300	OS07G0573900	OS07G0573600
OS07G0572100	AGGTCG	chr07:23098564..23100449	Similar to Amine oxidase like protein (EC 1.4.3.6) (Copper amine oxidase).	OS07G0570500	OS07G0572000	OS07G0572300	OS07G0573800	OS07G0573900	OS07G0571500
OS02G0208100	TGCGAA	chr02:6057100..6060267	Similar to plastidic ATP/ADP-transporter.	OS02G0208200
OS08G0562100	CGGGCC	chr08:28141244..28144877	Similar to Sorghum chloroplast CM3 malate dehydrogenase (NADP) (Fragment).	OS08G0560300	OS08G0562700
OS07G0572100	CCTACA	chr07:23098564..23100449	Similar to Amine oxidase like protein (EC 1.4.3.6) (Copper amine oxidase).	OS07G0570500	OS07G0573100	OS07G0571500
OS03G0862100	ATGCCG	chr03:36394773..36401591	Conserved hypothetical protein.	OS03G0859500	OS03G0861800	OS03G0861900	OS03G0860900
OS10G0578800	CCGTTA	chr10:23075424..23079071	LrgB-like protein family protein.	OS10G0577800
OS02G0236000	GGCAGT	chr02:7706619..7710902	Similar to Aspartate aminotransferase (EC 2.6.1.1) (Fragment).	OS02G0236600
OS11G0171300	CCTACA	chr11:3488768..3491609	Fructose-bisphosphate aldolase, chloroplast precursor (EC 4.1.2.13) (ALDP).	OS11G0169900	OS11G0173500
OS10G0578800	CGTTAA	chr10:23075424..23079071	LrgB-like protein family protein.	OS10G0580300
OS02G0208100	GTTCAG	chr02:6057100..6060267	Similar to plastidic ATP/ADP-transporter.	OS02G0205400	OS02G0208200
OS02G0208100	CTAGCG	chr02:6057100..6060267	Similar to plastidic ATP/ADP-transporter.	OS02G0206700	OS02G0208900	OS02G0205400
OS02G0236000	ATGCGT	chr02:7706619..7710902	Similar to Aspartate aminotransferase (EC 2.6.1.1) (Fragment).	OS02G0236600
OS02G0236000	GTCGGA	chr02:7706619..7710902	Similar to Aspartate aminotransferase (EC 2.6.1.1) (Fragment).	OS02G0236600
OS03G0862100	AAGGCG	chr03:36394773..36401591	Conserved hypothetical protein.	OS03G0861900	OS03G0859500	OS03G0859800	OS03G0860900
OS03G0862100	TGCGAA	chr03:36394773..36401591	Conserved hypothetical protein.	OS03G0859500	OS03G0861800
OS06G0664200	AGCGGA	chr06:27428890..27429154	Hypothetical gene.	OS06G0664100	OS06G0662000
OS11G0171300	CGAATC	chr11:3488768..3491609	Fructose-bisphosphate aldolase, chloroplast precursor (EC 4.1.2.13) (ALDP).	OS11G0169900	OS11G0170400	OS11G0170300	OS11G0171500	OS11G0173500
OS01G0639900	GGCATT	chr01:25704919..25705074	Non-protein coding transcript.	OS01G0641700
OS04G0658300	CCCAAT	chr04:33575152..33579653	Similar to Ribulose bisphosphate carboxylase/oxygenase activase, chloroplast precursor (RuBisCO activase) (RA).	OS04G0659500	OS04G0659400	OS04G0658100	OS04G0655600	OS04G0659900	OS04G0658000
OS02G0208100	ATCGCT	chr02:6057100..6060267	Similar to plastidic ATP/ADP-transporter.	OS02G0206700	OS02G0208900	OS02G0208200
OS08G0344600	CTTCCG	chr08:15595818..15599090	Similar to Phosphoenolpyruvate/phosphate translocator.	OS08G0343300	OS08G0344100
OS08G0562100	GCGTCT	chr08:28141244..28144877	Similar to Sorghum chloroplast CM3 malate dehydrogenase (NADP) (Fragment).	OS08G0560300	OS08G0560500	OS08G0562200
OS08G0344600	GCGATC	chr08:15595818..15599090	Similar to Phosphoenolpyruvate/phosphate translocator.	OS08G0343300	OS08G0345400
OS10G0578800	GTTCAG	chr10:23075424..23079071	LrgB-like protein family protein.	OS10G0577000	OS10G0577800	OS10G0580200
OS10G0578800	CGAAAG	chr10:23075424..23079071	LrgB-like protein family protein.	OS10G0580300	OS10G0577000
OS02G0698000	AGTCGT	chr02:28701996..28704271	Similar to Phosphoribulokinase, chloroplast precursor (EC 2.7.1.19) (Phosphopentokinase) (PRKase) (PRK).	OS02G0698100
OS06G0133800	TACTGG	chr06:1808989..1810092	Similar to Transketolase, chloroplastic.	OS06G0132400
OS06G0664200	GCGACT	chr06:27428890..27429154	Hypothetical gene.	OS06G0664100
OS07G0572100	AGACGT	chr07:23098564..23100449	Similar to Amine oxidase like protein (EC 1.4.3.6) (Copper amine oxidase).	OS07G0570500	OS07G0573800	OS07G0573900	OS07G0573100
OS02G0208100	ACTCGG	chr02:6057100..6060267	Similar to plastidic ATP/ADP-transporter.	OS02G0208200	OS02G0208900	OS02G0205400
OS02G0236000	GATCAG	chr02:7706619..7710902	Similar to Aspartate aminotransferase (EC 2.6.1.1) (Fragment).	OS02G0236600
OS10G0578800	GGAACG	chr10:23075424..23079071	LrgB-like protein family protein.	OS10G0580300	OS10G0577000
OS07G0572100	GCAACT	chr07:23098564..23100449	Similar to Amine oxidase like protein (EC 1.4.3.6) (Copper amine oxidase).	OS07G0571900	OS07G0570500	OS07G0572300	OS07G0573600	OS07G0573800	OS07G0573900	OS07G0573100	OS07G0571500
OS06G0133800	GAGTCT	chr06:1808989..1810092	Similar to Transketolase, chloroplastic.	OS06G0136800
OS08G0344600	TACTGG	chr08:15595818..15599090	Similar to Phosphoenolpyruvate/phosphate translocator.	OS08G0343300	OS08G0345400
OS11G0171300	TAGTCA	chr11:3488768..3491609	Fructose-bisphosphate aldolase, chloroplast precursor (EC 4.1.2.13) (ALDP).	OS11G0169900	OS11G0170400	OS11G0173500	OS11G0168600	OS11G0170300	OS11G0171800	OS11G0171500	OS11G0169100
OS03G0267300	CTGGGA	chr03:8841311..8843013	Similar to Chloroplast fructose-1,6-bisphosphatase.	OS03G0266700	OS03G0265900	OS03G0268300	OS03G0267800
OS01G0639900	CAGCGA	chr01:25704919..25705074	Non-protein coding transcript.	OS01G0641700
OS08G0344600	TCTGTA	chr08:15595818..15599090	Similar to Phosphoenolpyruvate/phosphate translocator.	OS08G0343300
OS08G0344600	CGCTTT	chr08:15595818..15599090	Similar to Phosphoenolpyruvate/phosphate translocator.	OS08G0345400	OS08G0344100
OS04G0658300	TGATAG	chr04:33575152..33579653	Similar to Ribulose bisphosphate carboxylase/oxygenase activase, chloroplast precursor (RuBisCO activase) (RA).	OS04G0659500	OS04G0659400	OS04G0658100	OS04G0655600	OS04G0659900
OS02G0698000	CTCAGA	chr02:28701996..28704271	Similar to Phosphoribulokinase, chloroplast precursor (EC 2.7.1.19) (Phosphopentokinase) (PRKase) (PRK).	OS02G0697200
OS08G0344600	ACCCGATG	chr08:15595818..15599090	Similar to Phosphoenolpyruvate/phosphate translocator.	OS08G0343300
OS08G0344600	GTTACA	chr08:15595818..15599090	Similar to Phosphoenolpyruvate/phosphate translocator.	OS08G0345400	OS08G0344100
OS02G0629200	ACTGCG	chr02:25162880..25166502	Similar to HvPIP2%3B1 protein.	OS02G0631601	OS02G0631200
OS07G0572100	CCGCAT	chr07:23098564..23100449	Similar to Amine oxidase like protein (EC 1.4.3.6) (Copper amine oxidase).	OS07G0571900	OS07G0572000	OS07G0573800	OS07G0573900
OS06G0133800	CGATAA	chr06:1808989..1810092	Similar to Transketolase, chloroplastic.	OS06G0132400	OS06G0136800
OS02G0208100	GAACCG	chr02:6057100..6060267	Similar to plastidic ATP/ADP-transporter.	OS02G0208200
OS08G0344600	AGCGGCGA	chr08:15595818..15599090	Similar to Phosphoenolpyruvate/phosphate translocator.	OS08G0345400
OS06G0664200	CAGTTA	chr06:27428890..27429154	Hypothetical gene.	OS06G0664100	OS06G0662000
OS06G0133800	CCGTGA	chr06:1808989..1810092	Similar to Transketolase, chloroplastic.	OS06G0135000	OS06G0132400	OS06G0136800
OS06G0664200	AGTAGA	chr06:27428890..27429154	Hypothetical gene.	OS06G0662000
OS02G0208100	TATGCG	chr02:6057100..6060267	Similar to plastidic ATP/ADP-transporter.	OS02G0208200	OS02G0208900
OS04G0658300	TGACAG	chr04:33575152..33579653	Similar to Ribulose bisphosphate carboxylase/oxygenase activase, chloroplast precursor (RuBisCO activase) (RA).	OS04G0659500	OS04G0655600	OS04G0659900	OS04G0658000
OS08G0344600	AACAGTTT	chr08:15595818..15599090	Similar to Phosphoenolpyruvate/phosphate translocator.	OS08G0343300
OS03G0267300	ACGGAA	chr03:8841311..8843013	Similar to Chloroplast fructose-1,6-bisphosphatase.	OS03G0267700	OS03G0265900	OS03G0268300	OS03G0267800
OS03G0267300	CCCAGCGC	chr03:8841311..8843013	Similar to Chloroplast fructose-1,6-bisphosphatase.	OS03G0267800
OS02G0208100	GACCGA	chr02:6057100..6060267	Similar to plastidic ATP/ADP-transporter.	OS02G0206700	OS02G0208200	OS02G0205400
OS02G0236000	CCGTAC	chr02:7706619..7710902	Similar to Aspartate aminotransferase (EC 2.6.1.1) (Fragment).	OS02G0236600
OS03G0862100	CGGGTC	chr03:36394773..36401591	Conserved hypothetical protein.	OS03G0859500	OS03G0859800
OS12G0515400	ACACCT	chr12:20005794..20008791	Similar to plastidic 2-oxoglutarate/malate transporter.	OS12G0516700
OS02G0629200	ACGCTG	chr02:25162880..25166502	Similar to HvPIP2%3B1 protein.	OS02G0631601
OS08G0344600	CGGGCA	chr08:15595818..15599090	Similar to Phosphoenolpyruvate/phosphate translocator.	OS08G0343300	OS08G0345400
OS02G0208100	GAGACC	chr02:6057100..6060267	Similar to plastidic ATP/ADP-transporter.	OS02G0208900	OS02G0205400	OS02G0208200
OS02G0698000	ACCGGC	chr02:28701996..28704271	Similar to Phosphoribulokinase, chloroplast precursor (EC 2.7.1.19) (Phosphopentokinase) (PRKase) (PRK).	OS02G0698100	OS02G0697200
OS08G0344600	CCGGCT	chr08:15595818..15599090	Similar to Phosphoenolpyruvate/phosphate translocator.	OS08G0343300	OS08G0345400
OS04G0521100	GTTACA	chr04:26099273..26101764	Major intrinsic protein family protein.	OS04G0521700
OS03G0267300	AAGCGA	chr03:8841311..8843013	Similar to Chloroplast fructose-1,6-bisphosphatase.	OS03G0267700	OS03G0266700	OS03G0265200	OS03G0268300	OS03G0267800
OS02G0208100	ACACCT	chr02:6057100..6060267	Similar to plastidic ATP/ADP-transporter.	OS02G0205400	OS02G0206700	OS02G0208900
OS06G0133800	GCCCCG	chr06:1808989..1810092	Similar to Transketolase, chloroplastic.	OS06G0132400
OS03G0862100	CGGAAC	chr03:36394773..36401591	Conserved hypothetical protein.	OS03G0859800	OS03G0860900
OS03G0218400	GCGTAT	chr03:6233563..6238297	Similar to Hexose transporter.	OS03G0219200
OS01G0639900	TACAGG	chr01:25704919..25705074	Non-protein coding transcript.	OS01G0641700
OS02G0629200	CGTTCC	chr02:25162880..25166502	Similar to HvPIP2%3B1 protein.	OS02G0631601
OS02G0208100	CTGACT	chr02:6057100..6060267	Similar to plastidic ATP/ADP-transporter.	OS02G0205400	OS02G0208900
OS11G0171300	TAGTAC	chr11:3488768..3491609	Fructose-bisphosphate aldolase, chloroplast precursor (EC 4.1.2.13) (ALDP).	OS11G0169900	OS11G0170400	OS11G0171500	OS11G0168600	OS11G0170300	OS11G0171800	OS11G0173500	OS11G0169100
OS08G0344600	ACCGGC	chr08:15595818..15599090	Similar to Phosphoenolpyruvate/phosphate translocator.	OS08G0343300	OS08G0345400	OS08G0344100
OS02G0698000	GCGGTG	chr02:28701996..28704271	Similar to Phosphoribulokinase, chloroplast precursor (EC 2.7.1.19) (Phosphopentokinase) (PRKase) (PRK).	OS02G0698100
OS02G0208100	CTGAGT	chr02:6057100..6060267	Similar to plastidic ATP/ADP-transporter.	OS02G0206700	OS02G0208900
OS02G0208100	AGACGG	chr02:6057100..6060267	Similar to plastidic ATP/ADP-transporter.	OS02G0205400
OS02G0236000	AGGGCC	chr02:7706619..7710902	Similar to Aspartate aminotransferase (EC 2.6.1.1) (Fragment).	OS02G0236600
OS06G0133800	CCTAGT	chr06:1808989..1810092	Similar to Transketolase, chloroplastic.	OS06G0135000	OS06G0136800
OS03G0218400	GCGTAG	chr03:6233563..6238297	Similar to Hexose transporter.	OS03G0219200
OS12G0515400	CTACAC	chr12:20005794..20008791	Similar to plastidic 2-oxoglutarate/malate transporter.	OS12G0516700
OS02G0208100	TAGACG	chr02:6057100..6060267	Similar to plastidic ATP/ADP-transporter.	OS02G0206700	OS02G0208900	OS02G0208200
OS10G0578800	TCCCGA	chr10:23075424..23079071	LrgB-like protein family protein.	OS10G0577000
OS02G0629200	TGTACG	chr02:25162880..25166502	Similar to HvPIP2%3B1 protein.	OS02G0631601	OS02G0631200
OS02G0236000	GGCGTA	chr02:7706619..7710902	Similar to Aspartate aminotransferase (EC 2.6.1.1) (Fragment).	OS02G0236600
OS03G0267300	CTAAGA	chr03:8841311..8843013	Similar to Chloroplast fructose-1,6-bisphosphatase.	OS03G0266700	OS03G0268300	OS03G0267800
OS03G0267300	AGCGTA	chr03:8841311..8843013	Similar to Chloroplast fructose-1,6-bisphosphatase.	OS03G0267700
OS02G0208100	AGCGTC	chr02:6057100..6060267	Similar to plastidic ATP/ADP-transporter.	OS02G0206700	OS02G0208900
OS03G0267300	ATTACG	chr03:8841311..8843013	Similar to Chloroplast fructose-1,6-bisphosphatase.	OS03G0267700	OS03G0266700	OS03G0265900	OS03G0267800
OS08G0562100	GCGAAT	chr08:28141244..28144877	Similar to Sorghum chloroplast CM3 malate dehydrogenase (NADP) (Fragment).	OS08G0560500
OS12G0515400	GTGGGT	chr12:20005794..20008791	Similar to plastidic 2-oxoglutarate/malate transporter.	OS12G0516700
OS10G0578800	CCCAGT	chr10:23075424..23079071	LrgB-like protein family protein.	OS10G0577000
OS02G0698000	AGGACT	chr02:28701996..28704271	Similar to Phosphoribulokinase, chloroplast precursor (EC 2.7.1.19) (Phosphopentokinase) (PRKase) (PRK).	OS02G0698100
OS07G0572100	GGGCAA	chr07:23098564..23100449	Similar to Amine oxidase like protein (EC 1.4.3.6) (Copper amine oxidase).	OS07G0571900	OS07G0570500	OS07G0572000	OS07G0573800	OS07G0573900	OS07G0573100	OS07G0573600
OS03G0862100	ACACCG	chr03:36394773..36401591	Conserved hypothetical protein.	OS03G0861900	OS03G0859500	OS03G0861800	OS03G0859800
OS08G0562100	GTCGTA	chr08:28141244..28144877	Similar to Sorghum chloroplast CM3 malate dehydrogenase (NADP) (Fragment).	OS08G0560300	OS08G0562200	OS08G0559900	OS08G0560900
OS03G0267300	ACTCGG	chr03:8841311..8843013	Similar to Chloroplast fructose-1,6-bisphosphatase.	OS03G0265900	OS03G0265200	OS03G0268300
OS02G0629200	GTGCGG	chr02:25162880..25166502	Similar to HvPIP2%3B1 protein.	OS02G0631200
OS11G0171300	CTTACT	chr11:3488768..3491609	Fructose-bisphosphate aldolase, chloroplast precursor (EC 4.1.2.13) (ALDP).	OS11G0169900	OS11G0170400	OS11G0170300	OS11G0169100	OS11G0172150
OS11G0171300	GCCGAA	chr11:3488768..3491609	Fructose-bisphosphate aldolase, chloroplast precursor (EC 4.1.2.13) (ALDP).	OS11G0169900	OS11G0170400	OS11G0170300	OS11G0172150	OS11G0168600	OS11G0169100
OS03G0267300	CGAAAG	chr03:8841311..8843013	Similar to Chloroplast fructose-1,6-bisphosphatase.	OS03G0267700	OS03G0266700	OS03G0265900	OS03G0265200	OS03G0268300
OS11G0171300	CGTGAA	chr11:3488768..3491609	Fructose-bisphosphate aldolase, chloroplast precursor (EC 4.1.2.13) (ALDP).	OS11G0169900	OS11G0170400	OS11G0170300	OS11G0171800	OS11G0171500	OS11G0173500	OS11G0168600	OS11G0169100
OS02G0698000	AGAGTC	chr02:28701996..28704271	Similar to Phosphoribulokinase, chloroplast precursor (EC 2.7.1.19) (Phosphopentokinase) (PRKase) (PRK).	OS02G0698100
OS12G0515400	GACGTA	chr12:20005794..20008791	Similar to plastidic 2-oxoglutarate/malate transporter.	OS12G0516700
OS08G0344600	ACGTGA	chr08:15595818..15599090	Similar to Phosphoenolpyruvate/phosphate translocator.	OS08G0345400
OS08G0344600	ACTGGA	chr08:15595818..15599090	Similar to Phosphoenolpyruvate/phosphate translocator.	OS08G0343300	OS08G0344100
OS11G0171300	TTGCGT	chr11:3488768..3491609	Fructose-bisphosphate aldolase, chloroplast precursor (EC 4.1.2.13) (ALDP).	OS11G0170400	OS11G0170300	OS11G0168600
OS03G0862100	GCTCCT	chr03:36394773..36401591	Conserved hypothetical protein.	OS03G0861800	OS03G0859500	OS03G0859800	OS03G0860900
OS10G0578800	CTGGTA	chr10:23075424..23079071	LrgB-like protein family protein.	OS10G0580300	OS10G0577000
OS12G0515400	TCGGAT	chr12:20005794..20008791	Similar to plastidic 2-oxoglutarate/malate transporter.	OS12G0516700
OS08G0344600	AAGGCG	chr08:15595818..15599090	Similar to Phosphoenolpyruvate/phosphate translocator.	OS08G0343300	OS08G0345400
OS01G0639900	TACCGG	chr01:25704919..25705074	Non-protein coding transcript.	OS01G0641700
OS04G0521100	CGGGAT	chr04:26099273..26101764	Major intrinsic protein family protein.	OS04G0521700
OS03G0218400	GGTAGA	chr03:6233563..6238297	Similar to Hexose transporter.	OS03G0219200
OS11G0171300	ACGTAG	chr11:3488768..3491609	Fructose-bisphosphate aldolase, chloroplast precursor (EC 4.1.2.13) (ALDP).	OS11G0171800	OS11G0171500	OS11G0169100
OS02G0236000	TAAGCT	chr02:7706619..7710902	Similar to Aspartate aminotransferase (EC 2.6.1.1) (Fragment).	OS02G0236600
OS02G0629200	AGTGCG	chr02:25162880..25166502	Similar to HvPIP2%3B1 protein.	OS02G0631200
OS06G0664200	AAGCGC	chr06:27428890..27429154	Hypothetical gene.	OS06G0664100
OS03G0862100	CGTCTG	chr03:36394773..36401591	Conserved hypothetical protein.	OS03G0861800	OS03G0859800
OS11G0171300	TGTATC	chr11:3488768..3491609	Fructose-bisphosphate aldolase, chloroplast precursor (EC 4.1.2.13) (ALDP).	OS11G0170400	OS11G0168600	OS11G0170300	OS11G0171800	OS11G0173500	OS11G0172150
OS07G0572100	GTTAAG	chr07:23098564..23100449	Similar to Amine oxidase like protein (EC 1.4.3.6) (Copper amine oxidase).	OS07G0571900	OS07G0570500	OS07G0572000	OS07G0572300	OS07G0573100	OS07G0573600
OS02G0698000	CCCGTA	chr02:28701996..28704271	Similar to Phosphoribulokinase, chloroplast precursor (EC 2.7.1.19) (Phosphopentokinase) (PRKase) (PRK).	OS02G0698100	OS02G0697200
OS07G0572100	ACGGGT	chr07:23098564..23100449	Similar to Amine oxidase like protein (EC 1.4.3.6) (Copper amine oxidase).	OS07G0572300	OS07G0571500
OS01G0639900	GACGCT	chr01:25704919..25705074	Non-protein coding transcript.	OS01G0641700
OS04G0658300	GCGCTA	chr04:33575152..33579653	Similar to Ribulose bisphosphate carboxylase/oxygenase activase, chloroplast precursor (RuBisCO activase) (RA).	OS04G0659500	OS04G0658100	OS04G0659900	OS04G0658000
OS08G0562100	TAGGCC	chr08:28141244..28144877	Similar to Sorghum chloroplast CM3 malate dehydrogenase (NADP) (Fragment).	OS08G0560300	OS08G0560500	OS08G0562500
OS02G0629200	CCCCGA	chr02:25162880..25166502	Similar to HvPIP2%3B1 protein.	OS02G0631601
OS04G0521100	CTCAGTAG	chr04:26099273..26101764	Major intrinsic protein family protein.	OS04G0521700
OS12G0515400	ACCTAC	chr12:20005794..20008791	Similar to plastidic 2-oxoglutarate/malate transporter.	OS12G0516700
OS03G0218400	CATTCG	chr03:6233563..6238297	Similar to Hexose transporter.	OS03G0219200
OS02G0698000	AGCGTA	chr02:28701996..28704271	Similar to Phosphoribulokinase, chloroplast precursor (EC 2.7.1.19) (Phosphopentokinase) (PRKase) (PRK).	OS02G0698100	OS02G0697200
OS08G0562100	TAGCGT	chr08:28141244..28144877	Similar to Sorghum chloroplast CM3 malate dehydrogenase (NADP) (Fragment).	OS08G0560300	OS08G0560500	OS08G0562700
OS06G0664200	GACTGG	chr06:27428890..27429154	Hypothetical gene.	OS06G0664100
OS07G0572100	ATTAAC	chr07:23098564..23100449	Similar to Amine oxidase like protein (EC 1.4.3.6) (Copper amine oxidase).	OS07G0570500	OS07G0572000	OS07G0573900	OS07G0573800	OS07G0573100	OS07G0571500	OS07G0573600
OS08G0562100	ACGTGA	chr08:28141244..28144877	Similar to Sorghum chloroplast CM3 malate dehydrogenase (NADP) (Fragment).	OS08G0560500	OS08G0562200	OS08G0560900	OS08G0562500
OS03G0267300	CCAGAC	chr03:8841311..8843013	Similar to Chloroplast fructose-1,6-bisphosphatase.	OS03G0267700	OS03G0266700	OS03G0265200	OS03G0268300
OS02G0629200	TGACGC	chr02:25162880..25166502	Similar to HvPIP2%3B1 protein.	OS02G0631200
OS08G0562100	GGCTTA	chr08:28141244..28144877	Similar to Sorghum chloroplast CM3 malate dehydrogenase (NADP) (Fragment).	OS08G0560300	OS08G0562200	OS08G0559900
OS07G0572100	GCATAC	chr07:23098564..23100449	Similar to Amine oxidase like protein (EC 1.4.3.6) (Copper amine oxidase).	OS07G0571900	OS07G0572000	OS07G0572300	OS07G0573800	OS07G0573100	OS07G0571500
OS02G0236000	ACTGGA	chr02:7706619..7710902	Similar to Aspartate aminotransferase (EC 2.6.1.1) (Fragment).	OS02G0236600
OS02G0698000	CCGCTT	chr02:28701996..28704271	Similar to Phosphoribulokinase, chloroplast precursor (EC 2.7.1.19) (Phosphopentokinase) (PRKase) (PRK).	OS02G0698100	OS02G0697200
OS03G0862100	TTCCGG	chr03:36394773..36401591	Conserved hypothetical protein.	OS03G0860900	OS03G0859500
OS06G0133800	CTCACG	chr06:1808989..1810092	Similar to Transketolase, chloroplastic.	OS06G0132400	OS06G0135000
OS04G0521100	CTGTGA	chr04:26099273..26101764	Major intrinsic protein family protein.	OS04G0521700
OS01G0639900	GCTCAG	chr01:25704919..25705074	Non-protein coding transcript.	OS01G0641700
OS10G0578800	CAGGGT	chr10:23075424..23079071	LrgB-like protein family protein.	OS10G0577000	OS10G0580200
OS02G0629200	ACTACC	chr02:25162880..25166502	Similar to HvPIP2%3B1 protein.	OS02G0631200
OS02G0629200	GATCCG	chr02:25162880..25166502	Similar to HvPIP2%3B1 protein.	OS02G0631601	OS02G0631200
OS01G0639900	CGGGGT	chr01:25704919..25705074	Non-protein coding transcript.	OS01G0641700
OS08G0344600	ATCGCT	chr08:15595818..15599090	Similar to Phosphoenolpyruvate/phosphate translocator.	OS08G0345400	OS08G0344100
OS02G0236000	TTAACC	chr02:7706619..7710902	Similar to Aspartate aminotransferase (EC 2.6.1.1) (Fragment).	OS02G0236600
OS03G0218400	CCCGGT	chr03:6233563..6238297	Similar to Hexose transporter.	OS03G0219200
OS02G0208100	TTCGCAGC	chr02:6057100..6060267	Similar to plastidic ATP/ADP-transporter.	OS02G0208200
OS11G0171300	TGCGAA	chr11:3488768..3491609	Fructose-bisphosphate aldolase, chloroplast precursor (EC 4.1.2.13) (ALDP).	OS11G0169900	OS11G0170400	OS11G0173500	OS11G0170300
OS10G0578800	TAGCGT	chr10:23075424..23079071	LrgB-like protein family protein.	OS10G0580300	OS10G0577800
OS06G0133800	CGTAAT	chr06:1808989..1810092	Similar to Transketolase, chloroplastic.	OS06G0132400	OS06G0135000	OS06G0136800
OS08G0344600	TACTCG	chr08:15595818..15599090	Similar to Phosphoenolpyruvate/phosphate translocator.	OS08G0343300
OS07G0572100	CGCACT	chr07:23098564..23100449	Similar to Amine oxidase like protein (EC 1.4.3.6) (Copper amine oxidase).	OS07G0571900	OS07G0570500	OS07G0572300	OS07G0573100
OS07G0572100	CACGGA	chr07:23098564..23100449	Similar to Amine oxidase like protein (EC 1.4.3.6) (Copper amine oxidase).	OS07G0571900	OS07G0572000	OS07G0573100	OS07G0571500
OS03G0862100	CGCTCA	chr03:36394773..36401591	Conserved hypothetical protein.	OS03G0861900
OS11G0171300	GCCCCT	chr11:3488768..3491609	Fructose-bisphosphate aldolase, chloroplast precursor (EC 4.1.2.13) (ALDP).	OS11G0169900	OS11G0171500	OS11G0173500	OS11G0171800
OS02G0698000	GACCAG	chr02:28701996..28704271	Similar to Phosphoribulokinase, chloroplast precursor (EC 2.7.1.19) (Phosphopentokinase) (PRKase) (PRK).	OS02G0698100
OS11G0171300	ACCTAC	chr11:3488768..3491609	Fructose-bisphosphate aldolase, chloroplast precursor (EC 4.1.2.13) (ALDP).	OS11G0169900	OS11G0170400	OS11G0171500	OS11G0173500	OS11G0170300	OS11G0171800	OS11G0168600
OS02G0698000	GGTATC	chr02:28701996..28704271	Similar to Phosphoribulokinase, chloroplast precursor (EC 2.7.1.19) (Phosphopentokinase) (PRKase) (PRK).	OS02G0697200
OS02G0629200	AACGGC	chr02:25162880..25166502	Similar to HvPIP2%3B1 protein.	OS02G0631601
OS02G0236000	TTAAGC	chr02:7706619..7710902	Similar to Aspartate aminotransferase (EC 2.6.1.1) (Fragment).	OS02G0236600
OS08G0344600	CGGAAA	chr08:15595818..15599090	Similar to Phosphoenolpyruvate/phosphate translocator.	OS08G0345400	OS08G0344100
OS04G0658300	ACTACC	chr04:33575152..33579653	Similar to Ribulose bisphosphate carboxylase/oxygenase activase, chloroplast precursor (RuBisCO activase) (RA).	OS04G0659400	OS04G0659500	OS04G0655600	OS04G0658000
OS04G0658300	CGATTG	chr04:33575152..33579653	Similar to Ribulose bisphosphate carboxylase/oxygenase activase, chloroplast precursor (RuBisCO activase) (RA).	OS04G0659400	OS04G0658000	OS04G0655600
OS02G0208100	ACCCGT	chr02:6057100..6060267	Similar to plastidic ATP/ADP-transporter.	OS02G0205400	OS02G0208900
OS03G0862100	CCTCTAAA	chr03:36394773..36401591	Conserved hypothetical protein.	OS03G0860900
OS02G0208100	TGAACG	chr02:6057100..6060267	Similar to plastidic ATP/ADP-transporter.	OS02G0206700	OS02G0208200
OS10G0578800	GTAGCC	chr10:23075424..23079071	LrgB-like protein family protein.	OS10G0580300	OS10G0577000
OS11G0171300	TGACAG	chr11:3488768..3491609	Fructose-bisphosphate aldolase, chloroplast precursor (EC 4.1.2.13) (ALDP).	OS11G0169900	OS11G0171500	OS11G0168600	OS11G0170300	OS11G0171800	OS11G0172150	OS11G0173500
OS10G0578800	GCACCT	chr10:23075424..23079071	LrgB-like protein family protein.	OS10G0580300	OS10G0577000	OS10G0577800	OS10G0580200
OS06G0133800	AGCGCC	chr06:1808989..1810092	Similar to Transketolase, chloroplastic.	OS06G0132400	OS06G0136800
OS06G0664200	ACTCAC	chr06:27428890..27429154	Hypothetical gene.	OS06G0662000	OS06G0664100
OS08G0344600	TTCACG	chr08:15595818..15599090	Similar to Phosphoenolpyruvate/phosphate translocator.	OS08G0345400
OS03G0267300	TACACG	chr03:8841311..8843013	Similar to Chloroplast fructose-1,6-bisphosphatase.	OS03G0267700	OS03G0266700	OS03G0265200	OS03G0267800
OS04G0658300	ACCGCA	chr04:33575152..33579653	Similar to Ribulose bisphosphate carboxylase/oxygenase activase, chloroplast precursor (RuBisCO activase) (RA).	OS04G0659500	OS04G0658100	OS04G0655600
OS10G0578800	CGGATA	chr10:23075424..23079071	LrgB-like protein family protein.	OS10G0577000	OS10G0577800
OS06G0664200	AGTAAC	chr06:27428890..27429154	Hypothetical gene.	OS06G0662000	OS06G0664100
OS02G0208100	GCCGAA	chr02:6057100..6060267	Similar to plastidic ATP/ADP-transporter.	OS02G0208200	OS02G0205400
OS04G0658300	CCCGTA	chr04:33575152..33579653	Similar to Ribulose bisphosphate carboxylase/oxygenase activase, chloroplast precursor (RuBisCO activase) (RA).	OS04G0659500	OS04G0658000	OS04G0659900
OS04G0658300	GTTACC	chr04:33575152..33579653	Similar to Ribulose bisphosphate carboxylase/oxygenase activase, chloroplast precursor (RuBisCO activase) (RA).	OS04G0659400	OS04G0658100
OS03G0267300	TTAGCG	chr03:8841311..8843013	Similar to Chloroplast fructose-1,6-bisphosphatase.	OS03G0265900	OS03G0268300	OS03G0267800
OS03G0862100	CTTACT	chr03:36394773..36401591	Conserved hypothetical protein.	OS03G0859500	OS03G0859800
OS08G0344600	CCACTG	chr08:15595818..15599090	Similar to Phosphoenolpyruvate/phosphate translocator.	OS08G0343300	OS08G0345400
OS03G0267300	TTCCGT	chr03:8841311..8843013	Similar to Chloroplast fructose-1,6-bisphosphatase.	OS03G0267700	OS03G0265900	OS03G0268300	OS03G0267800
OS07G0572100	AGCCGT	chr07:23098564..23100449	Similar to Amine oxidase like protein (EC 1.4.3.6) (Copper amine oxidase).	OS07G0571900	OS07G0572300	OS07G0573900	OS07G0571500	OS07G0573600
OS11G0171300	TATACG	chr11:3488768..3491609	Fructose-bisphosphate aldolase, chloroplast precursor (EC 4.1.2.13) (ALDP).	OS11G0169900	OS11G0168600	OS11G0172150
OS04G0521100	ACTGCG	chr04:26099273..26101764	Major intrinsic protein family protein.	OS04G0521700
OS08G0344600	CGTGAA	chr08:15595818..15599090	Similar to Phosphoenolpyruvate/phosphate translocator.	OS08G0345400
OS04G0658300	TATTCG	chr04:33575152..33579653	Similar to Ribulose bisphosphate carboxylase/oxygenase activase, chloroplast precursor (RuBisCO activase) (RA).	OS04G0659500	OS04G0658000
OS06G0664200	AGTCAC	chr06:27428890..27429154	Hypothetical gene.	OS06G0662000
OS04G0521100	GCCGAA	chr04:26099273..26101764	Major intrinsic protein family protein.	OS04G0521700
OS02G0698000	TATCGT	chr02:28701996..28704271	Similar to Phosphoribulokinase, chloroplast precursor (EC 2.7.1.19) (Phosphopentokinase) (PRKase) (PRK).	OS02G0697200
OS04G0521100	AGTAGA	chr04:26099273..26101764	Major intrinsic protein family protein.	OS04G0521700
OS11G0171300	TACCGT	chr11:3488768..3491609	Fructose-bisphosphate aldolase, chloroplast precursor (EC 4.1.2.13) (ALDP).	OS11G0169900	OS11G0170400	OS11G0173500	OS11G0168600	OS11G0170300	OS11G0171800	OS11G0172150	OS11G0171500
OS02G0208100	CCCCAT	chr02:6057100..6060267	Similar to plastidic ATP/ADP-transporter.	OS02G0205400
OS07G0572100	AATGGG	chr07:23098564..23100449	Similar to Amine oxidase like protein (EC 1.4.3.6) (Copper amine oxidase).	OS07G0573800	OS07G0572300	OS07G0573900	OS07G0573100
OS07G0572100	GAACTC	chr07:23098564..23100449	Similar to Amine oxidase like protein (EC 1.4.3.6) (Copper amine oxidase).	OS07G0572000	OS07G0572300	OS07G0573600	OS07G0573900	OS07G0571500
OS01G0639900	CGTATC	chr01:25704919..25705074	Non-protein coding transcript.	OS01G0641700
OS10G0578800	GCTACC	chr10:23075424..23079071	LrgB-like protein family protein.	OS10G0580300	OS10G0580200
OS11G0171300	ATTAAC	chr11:3488768..3491609	Fructose-bisphosphate aldolase, chloroplast precursor (EC 4.1.2.13) (ALDP).	OS11G0169900	OS11G0170400	OS11G0173500	OS11G0171500	OS11G0168600	OS11G0170300	OS11G0171800	OS11G0169100
OS08G0344600	TCGGAT	chr08:15595818..15599090	Similar to Phosphoenolpyruvate/phosphate translocator.	OS08G0343300	OS08G0345400
OS08G0562100	CATACG	chr08:28141244..28144877	Similar to Sorghum chloroplast CM3 malate dehydrogenase (NADP) (Fragment).	OS08G0559900	OS08G0562200	OS08G0562500
OS08G0562100	CAGAGT	chr08:28141244..28144877	Similar to Sorghum chloroplast CM3 malate dehydrogenase (NADP) (Fragment).	OS08G0560500	OS08G0559900	OS08G0562700	OS08G0560900	OS08G0562500
OS07G0572100	AGGGTA	chr07:23098564..23100449	Similar to Amine oxidase like protein (EC 1.4.3.6) (Copper amine oxidase).	OS07G0570500	OS07G0573900	OS07G0573100
OS06G0664200	GAGCGG	chr06:27428890..27429154	Hypothetical gene.	OS06G0664100
OS06G0133800	CATCCG	chr06:1808989..1810092	Similar to Transketolase, chloroplastic.	OS06G0135000	OS06G0136800
OS10G0578800	AAGCGT	chr10:23075424..23079071	LrgB-like protein family protein.	OS10G0580300	OS10G0577800	OS10G0580200
OS12G0515400	GATTCG	chr12:20005794..20008791	Similar to plastidic 2-oxoglutarate/malate transporter.	OS12G0516700
OS06G0133800	CGTGAC	chr06:1808989..1810092	Similar to Transketolase, chloroplastic.	OS06G0135000	OS06G0136800
OS07G0572100	CAGGAT	chr07:23098564..23100449	Similar to Amine oxidase like protein (EC 1.4.3.6) (Copper amine oxidase).	OS07G0571900	OS07G0572000	OS07G0572300	OS07G0573100	OS07G0571500	OS07G0573600
OS03G0862100	CCGGGA	chr03:36394773..36401591	Conserved hypothetical protein.	OS03G0859800
OS01G0639900	GGTAGG	chr01:25704919..25705074	Non-protein coding transcript.	OS01G0641700
OS02G0698000	TACTCG	chr02:28701996..28704271	Similar to Phosphoribulokinase, chloroplast precursor (EC 2.7.1.19) (Phosphopentokinase) (PRKase) (PRK).	OS02G0698100	OS02G0697200
OS10G0578800	CGTGTA	chr10:23075424..23079071	LrgB-like protein family protein.	OS10G0577000
OS08G0562100	CGTATG	chr08:28141244..28144877	Similar to Sorghum chloroplast CM3 malate dehydrogenase (NADP) (Fragment).	OS08G0559900	OS08G0562200	OS08G0562500
OS10G0578800	CCGTAC	chr10:23075424..23079071	LrgB-like protein family protein.	OS10G0580300
OS11G0171300	CGATAA	chr11:3488768..3491609	Fructose-bisphosphate aldolase, chloroplast precursor (EC 4.1.2.13) (ALDP).	OS11G0170400	OS11G0173500	OS11G0168600	OS11G0171500
OS03G0218400	CGGCTC	chr03:6233563..6238297	Similar to Hexose transporter.	OS03G0219200
OS04G0658300	ATCTCG	chr04:33575152..33579653	Similar to Ribulose bisphosphate carboxylase/oxygenase activase, chloroplast precursor (RuBisCO activase) (RA).	OS04G0659400	OS04G0659500	OS04G0658000	OS04G0655600	OS04G0659900
OS04G0658300	TAATCG	chr04:33575152..33579653	Similar to Ribulose bisphosphate carboxylase/oxygenase activase, chloroplast precursor (RuBisCO activase) (RA).	OS04G0659400	OS04G0655600	OS04G0659900	OS04G0658000
OS02G0236000	CCCAAT	chr02:7706619..7710902	Similar to Aspartate aminotransferase (EC 2.6.1.1) (Fragment).	OS02G0236600
OS02G0698000	ACTCTG	chr02:28701996..28704271	Similar to Phosphoribulokinase, chloroplast precursor (EC 2.7.1.19) (Phosphopentokinase) (PRKase) (PRK).	OS02G0698100
OS07G0572100	CGCAAC	chr07:23098564..23100449	Similar to Amine oxidase like protein (EC 1.4.3.6) (Copper amine oxidase).	OS07G0570500	OS07G0572000	OS07G0573900	OS07G0573100	OS07G0571500
OS07G0572100	CTTCCG	chr07:23098564..23100449	Similar to Amine oxidase like protein (EC 1.4.3.6) (Copper amine oxidase).	OS07G0572000	OS07G0572300	OS07G0573800	OS07G0573900
OS10G0578800	ACTGGG	chr10:23075424..23079071	LrgB-like protein family protein.	OS10G0577000
OS06G0664200	GGTCCC	chr06:27428890..27429154	Hypothetical gene.	OS06G0664100
OS11G0171300	AGTACG	chr11:3488768..3491609	Fructose-bisphosphate aldolase, chloroplast precursor (EC 4.1.2.13) (ALDP).	OS11G0169900	OS11G0172150	OS11G0171500	OS11G0173500	OS11G0169100
OS11G0171300	TCTGGG	chr11:3488768..3491609	Fructose-bisphosphate aldolase, chloroplast precursor (EC 4.1.2.13) (ALDP).	OS11G0170400	OS11G0170300	OS11G0172150	OS11G0168600	OS11G0169100
OS06G0133800	ACGTTC	chr06:1808989..1810092	Similar to Transketolase, chloroplastic.	OS06G0132400	OS06G0136800
OS08G0344600	GCGGTG	chr08:15595818..15599090	Similar to Phosphoenolpyruvate/phosphate translocator.	OS08G0343300	OS08G0345400
OS08G0562100	GTCTCC	chr08:28141244..28144877	Similar to Sorghum chloroplast CM3 malate dehydrogenase (NADP) (Fragment).	OS08G0562700	OS08G0560900	OS08G0562500
OS06G0133800	GACGTT	chr06:1808989..1810092	Similar to Transketolase, chloroplastic.	OS06G0132400
OS10G0578800	TCAGCG	chr10:23075424..23079071	LrgB-like protein family protein.	OS10G0577800
OS06G0133800	GTCGGA	chr06:1808989..1810092	Similar to Transketolase, chloroplastic.	OS06G0136800
OS04G0658300	CTTAGG	chr04:33575152..33579653	Similar to Ribulose bisphosphate carboxylase/oxygenase activase, chloroplast precursor (RuBisCO activase) (RA).	OS04G0659400	OS04G0655600	OS04G0659900
OS02G0698000	CTGGTA	chr02:28701996..28704271	Similar to Phosphoribulokinase, chloroplast precursor (EC 2.7.1.19) (Phosphopentokinase) (PRKase) (PRK).	OS02G0698100	OS02G0697200
OS07G0572100	GGGGGA	chr07:23098564..23100449	Similar to Amine oxidase like protein (EC 1.4.3.6) (Copper amine oxidase).	OS07G0570500	OS07G0573800	OS07G0573900
OS07G0572100	CTGAGT	chr07:23098564..23100449	Similar to Amine oxidase like protein (EC 1.4.3.6) (Copper amine oxidase).	OS07G0571900	OS07G0572000	OS07G0571500	OS07G0573600
OS02G0208100	GCGGTC	chr02:6057100..6060267	Similar to plastidic ATP/ADP-transporter.	OS02G0206700	OS02G0208200
OS02G0698000	TACAGC	chr02:28701996..28704271	Similar to Phosphoribulokinase, chloroplast precursor (EC 2.7.1.19) (Phosphopentokinase) (PRKase) (PRK).	OS02G0698100	OS02G0697200
OS06G0664200	TCCGTG	chr06:27428890..27429154	Hypothetical gene.	OS06G0662000	OS06G0664100
OS04G0658300	TAGCGC	chr04:33575152..33579653	Similar to Ribulose bisphosphate carboxylase/oxygenase activase, chloroplast precursor (RuBisCO activase) (RA).	OS04G0659500	OS04G0658100	OS04G0659900	OS04G0658000
OS07G0572100	GGCAAT	chr07:23098564..23100449	Similar to Amine oxidase like protein (EC 1.4.3.6) (Copper amine oxidase).	OS07G0570500	OS07G0573800	OS07G0572300	OS07G0573100	OS07G0573600
OS02G0208100	CAGAGT	chr02:6057100..6060267	Similar to plastidic ATP/ADP-transporter.	OS02G0208900	OS02G0208200	OS02G0205400
OS03G0267300	CTGTCGTT	chr03:8841311..8843013	Similar to Chloroplast fructose-1,6-bisphosphatase.	OS03G0267800	OS03G0267700
OS03G0267300	ACCGCG	chr03:8841311..8843013	Similar to Chloroplast fructose-1,6-bisphosphatase.	OS03G0267700	OS03G0266700	OS03G0265900
OS06G0664200	AACGTA	chr06:27428890..27429154	Hypothetical gene.	OS06G0664100	OS06G0662000
OS03G0218400	TACAGG	chr03:6233563..6238297	Similar to Hexose transporter.	OS03G0219200
OS03G0267300	CTCGTAGT	chr03:8841311..8843013	Similar to Chloroplast fructose-1,6-bisphosphatase.	OS03G0267700
OS02G0236000	ACTGTA	chr02:7706619..7710902	Similar to Aspartate aminotransferase (EC 2.6.1.1) (Fragment).	OS02G0236600
OS03G0267300	ACTGAG	chr03:8841311..8843013	Similar to Chloroplast fructose-1,6-bisphosphatase.	OS03G0265900	OS03G0265200	OS03G0267800
OS03G0862100	CGGGGA	chr03:36394773..36401591	Conserved hypothetical protein.	OS03G0859800	OS03G0860900
OS08G0562100	CGCGTT	chr08:28141244..28144877	Similar to Sorghum chloroplast CM3 malate dehydrogenase (NADP) (Fragment).	OS08G0562500
OS07G0572100	CCCAGT	chr07:23098564..23100449	Similar to Amine oxidase like protein (EC 1.4.3.6) (Copper amine oxidase).	OS07G0571900	OS07G0572000	OS07G0572300	OS07G0573800	OS07G0573100	OS07G0571500
OS08G0562100	CGGGGT	chr08:28141244..28144877	Similar to Sorghum chloroplast CM3 malate dehydrogenase (NADP) (Fragment).	OS08G0559900	OS08G0562700
OS11G0171300	CCACTG	chr11:3488768..3491609	Fructose-bisphosphate aldolase, chloroplast precursor (EC 4.1.2.13) (ALDP).	OS11G0169900	OS11G0170400	OS11G0168600	OS11G0171500	OS11G0170300	OS11G0173500
OS02G0208100	TGATAG	chr02:6057100..6060267	Similar to plastidic ATP/ADP-transporter.	OS02G0206700	OS02G0208900	OS02G0208200	OS02G0205400
OS08G0562100	ACGGCC	chr08:28141244..28144877	Similar to Sorghum chloroplast CM3 malate dehydrogenase (NADP) (Fragment).	OS08G0562700	OS08G0560500	OS08G0562200
OS03G0218400	TGACCT	chr03:6233563..6238297	Similar to Hexose transporter.	OS03G0219200
OS06G0664200	GCGCTT	chr06:27428890..27429154	Hypothetical gene.	OS06G0664100
OS02G0236000	GGGGGA	chr02:7706619..7710902	Similar to Aspartate aminotransferase (EC 2.6.1.1) (Fragment).	OS02G0236600
OS08G0344600	GTACTT	chr08:15595818..15599090	Similar to Phosphoenolpyruvate/phosphate translocator.	OS08G0343300	OS08G0345400	OS08G0344100
OS06G0664200	CAGCGA	chr06:27428890..27429154	Hypothetical gene.	OS06G0662000	OS06G0664100
OS01G0639900	CTATCG	chr01:25704919..25705074	Non-protein coding transcript.	OS01G0641700
OS10G0578800	ATTCGC	chr10:23075424..23079071	LrgB-like protein family protein.	OS10G0577000	OS10G0577800	OS10G0580200
OS10G0578800	ACGTTC	chr10:23075424..23079071	LrgB-like protein family protein.	OS10G0577000
OS03G0218400	GCTCAG	chr03:6233563..6238297	Similar to Hexose transporter.	OS03G0219200
OS08G0344600	AGCGAT	chr08:15595818..15599090	Similar to Phosphoenolpyruvate/phosphate translocator.	OS08G0345400	OS08G0344100
OS08G0344600	GCCCCG	chr08:15595818..15599090	Similar to Phosphoenolpyruvate/phosphate translocator.	OS08G0343300	OS08G0345400
OS02G0698000	CGCAAA	chr02:28701996..28704271	Similar to Phosphoribulokinase, chloroplast precursor (EC 2.7.1.19) (Phosphopentokinase) (PRKase) (PRK).	OS02G0697200
OS02G0236000	CGGATA	chr02:7706619..7710902	Similar to Aspartate aminotransferase (EC 2.6.1.1) (Fragment).	OS02G0236600
OS02G0629200	ACTACG	chr02:25162880..25166502	Similar to HvPIP2%3B1 protein.	OS02G0631601
OS02G0698000	GTTACA	chr02:28701996..28704271	Similar to Phosphoribulokinase, chloroplast precursor (EC 2.7.1.19) (Phosphopentokinase) (PRKase) (PRK).	OS02G0697200
OS02G0629200	AATTGC	chr02:25162880..25166502	Similar to HvPIP2%3B1 protein.	OS02G0631601	OS02G0631200
OS11G0171300	GGCAGT	chr11:3488768..3491609	Fructose-bisphosphate aldolase, chloroplast precursor (EC 4.1.2.13) (ALDP).	OS11G0170400	OS11G0171500	OS11G0168600	OS11G0173500	OS11G0169100
OS02G0208100	GGCGTT	chr02:6057100..6060267	Similar to plastidic ATP/ADP-transporter.	OS02G0208900	OS02G0208200
OS02G0208100	CCGTAA	chr02:6057100..6060267	Similar to plastidic ATP/ADP-transporter.	OS02G0208900	OS02G0208200
OS02G0208100	GGCAGT	chr02:6057100..6060267	Similar to plastidic ATP/ADP-transporter.	OS02G0205400	OS02G0206700	OS02G0208200	OS02G0208900
OS02G0698000	TAAGCT	chr02:28701996..28704271	Similar to Phosphoribulokinase, chloroplast precursor (EC 2.7.1.19) (Phosphopentokinase) (PRKase) (PRK).	OS02G0697200
OS02G0698000	GATCAC	chr02:28701996..28704271	Similar to Phosphoribulokinase, chloroplast precursor (EC 2.7.1.19) (Phosphopentokinase) (PRKase) (PRK).	OS02G0698100	OS02G0697200
OS01G0639900	GAGACC	chr01:25704919..25705074	Non-protein coding transcript.	OS01G0641700
OS03G0218400	TAAGGC	chr03:6233563..6238297	Similar to Hexose transporter.	OS03G0219200
OS07G0572100	AGAACG	chr07:23098564..23100449	Similar to Amine oxidase like protein (EC 1.4.3.6) (Copper amine oxidase).	OS07G0571900	OS07G0570500	OS07G0572000	OS07G0572300	OS07G0573800	OS07G0573900
OS02G0629200	CATTCG	chr02:25162880..25166502	Similar to HvPIP2%3B1 protein.	OS02G0631601	OS02G0631200
OS07G0572100	TCGGTA	chr07:23098564..23100449	Similar to Amine oxidase like protein (EC 1.4.3.6) (Copper amine oxidase).	OS07G0570500	OS07G0572000	OS07G0572300	OS07G0573800	OS07G0573100
OS01G0639900	GGGTCC	chr01:25704919..25705074	Non-protein coding transcript.	OS01G0641700
OS03G0267300	CTGAGT	chr03:8841311..8843013	Similar to Chloroplast fructose-1,6-bisphosphatase.	OS03G0267700	OS03G0265200	OS03G0268300
OS02G0236000	GTCAGT	chr02:7706619..7710902	Similar to Aspartate aminotransferase (EC 2.6.1.1) (Fragment).	OS02G0236600
OS04G0658300	TTCGGA	chr04:33575152..33579653	Similar to Ribulose bisphosphate carboxylase/oxygenase activase, chloroplast precursor (RuBisCO activase) (RA).	OS04G0659500	OS04G0658000	OS04G0659900
OS02G0629200	GTACGG	chr02:25162880..25166502	Similar to HvPIP2%3B1 protein.	OS02G0631601	OS02G0631200
OS02G0236000	GCCTAT	chr02:7706619..7710902	Similar to Aspartate aminotransferase (EC 2.6.1.1) (Fragment).	OS02G0236600
OS04G0658300	GGCGGTGC	chr04:33575152..33579653	Similar to Ribulose bisphosphate carboxylase/oxygenase activase, chloroplast precursor (RuBisCO activase) (RA).	OS04G0655600
OS03G0267300	ACCTAC	chr03:8841311..8843013	Similar to Chloroplast fructose-1,6-bisphosphatase.	OS03G0267700	OS03G0265900
OS03G0267300	AACGTC	chr03:8841311..8843013	Similar to Chloroplast fructose-1,6-bisphosphatase.	OS03G0267700	OS03G0265900	OS03G0268300
OS07G0572100	GGTTCA	chr07:23098564..23100449	Similar to Amine oxidase like protein (EC 1.4.3.6) (Copper amine oxidase).	OS07G0570500	OS07G0572300	OS07G0573900	OS07G0573100	OS07G0573600
OS03G0267300	AGACTGGA	chr03:8841311..8843013	Similar to Chloroplast fructose-1,6-bisphosphatase.	OS03G0267700
OS07G0572100	GTAGCC	chr07:23098564..23100449	Similar to Amine oxidase like protein (EC 1.4.3.6) (Copper amine oxidase).	OS07G0571900	OS07G0570500	OS07G0572000	OS07G0571500	OS07G0573600
OS01G0639900	AGACGG	chr01:25704919..25705074	Non-protein coding transcript.	OS01G0641700
OS02G0698000	TCAGGA	chr02:28701996..28704271	Similar to Phosphoribulokinase, chloroplast precursor (EC 2.7.1.19) (Phosphopentokinase) (PRKase) (PRK).	OS02G0698100	OS02G0697200
OS04G0521100	ATCGGC	chr04:26099273..26101764	Major intrinsic protein family protein.	OS04G0521700
OS08G0344600	GCGGGT	chr08:15595818..15599090	Similar to Phosphoenolpyruvate/phosphate translocator.	OS08G0344100
OS08G0344600	GGCGTT	chr08:15595818..15599090	Similar to Phosphoenolpyruvate/phosphate translocator.	OS08G0345400	OS08G0344100
OS08G0344600	CCAGCG	chr08:15595818..15599090	Similar to Phosphoenolpyruvate/phosphate translocator.	OS08G0343300	OS08G0345400
OS08G0562100	CGACCT	chr08:28141244..28144877	Similar to Sorghum chloroplast CM3 malate dehydrogenase (NADP) (Fragment).	OS08G0560300	OS08G0559900	OS08G0560900
OS06G0133800	CGGGGA	chr06:1808989..1810092	Similar to Transketolase, chloroplastic.	OS06G0135000	OS06G0132400
OS07G0572100	ACTCTG	chr07:23098564..23100449	Similar to Amine oxidase like protein (EC 1.4.3.6) (Copper amine oxidase).	OS07G0571900	OS07G0570500	OS07G0573800	OS07G0572300	OS07G0573900	OS07G0573600
OS04G0658300	GCGATT	chr04:33575152..33579653	Similar to Ribulose bisphosphate carboxylase/oxygenase activase, chloroplast precursor (RuBisCO activase) (RA).	OS04G0659500	OS04G0659400	OS04G0655600	OS04G0659900	OS04G0658000
OS02G0698000	GACGCT	chr02:28701996..28704271	Similar to Phosphoribulokinase, chloroplast precursor (EC 2.7.1.19) (Phosphopentokinase) (PRKase) (PRK).	OS02G0698100	OS02G0697200
OS02G0698000	GTCAGT	chr02:28701996..28704271	Similar to Phosphoribulokinase, chloroplast precursor (EC 2.7.1.19) (Phosphopentokinase) (PRKase) (PRK).	OS02G0698100	OS02G0697200
OS06G0133800	CCGGGA	chr06:1808989..1810092	Similar to Transketolase, chloroplastic.	OS06G0135000
OS04G0658300	AATCGC	chr04:33575152..33579653	Similar to Ribulose bisphosphate carboxylase/oxygenase activase, chloroplast precursor (RuBisCO activase) (RA).	OS04G0659500	OS04G0659400	OS04G0655600	OS04G0659900	OS04G0658000
OS12G0515400	ACCCGT	chr12:20005794..20008791	Similar to plastidic 2-oxoglutarate/malate transporter.	OS12G0516700
OS02G0629200	CCACTG	chr02:25162880..25166502	Similar to HvPIP2%3B1 protein.	OS02G0631601
OS03G0267300	GAGACC	chr03:8841311..8843013	Similar to Chloroplast fructose-1,6-bisphosphatase.	OS03G0267700	OS03G0268300	OS03G0267800
OS03G0218400	CGGCAT	chr03:6233563..6238297	Similar to Hexose transporter.	OS03G0219200
OS02G0629200	CAGCGG	chr02:25162880..25166502	Similar to HvPIP2%3B1 protein.	OS02G0631601
OS07G0572100	AGAGCG	chr07:23098564..23100449	Similar to Amine oxidase like protein (EC 1.4.3.6) (Copper amine oxidase).	OS07G0571900	OS07G0570500	OS07G0572300	OS07G0573800	OS07G0573900	OS07G0573600
OS04G0658300	GTAGGA	chr04:33575152..33579653	Similar to Ribulose bisphosphate carboxylase/oxygenase activase, chloroplast precursor (RuBisCO activase) (RA).	OS04G0659400	OS04G0659500	OS04G0658100	OS04G0659900	OS04G0658000
OS02G0698000	CGTATT	chr02:28701996..28704271	Similar to Phosphoribulokinase, chloroplast precursor (EC 2.7.1.19) (Phosphopentokinase) (PRKase) (PRK).	OS02G0697200
OS06G0133800	ACTCTG	chr06:1808989..1810092	Similar to Transketolase, chloroplastic.	OS06G0132400	OS06G0136800
OS08G0562100	CGGACA	chr08:28141244..28144877	Similar to Sorghum chloroplast CM3 malate dehydrogenase (NADP) (Fragment).	OS08G0559900	OS08G0562200	OS08G0562700	OS08G0562500
OS03G0218400	TGTAGG	chr03:6233563..6238297	Similar to Hexose transporter.	OS03G0219200
OS06G0133800	CCGGCT	chr06:1808989..1810092	Similar to Transketolase, chloroplastic.	OS06G0135000
OS01G0639900	GATACG	chr01:25704919..25705074	Non-protein coding transcript.	OS01G0641700
OS02G0208100	TAGCGC	chr02:6057100..6060267	Similar to plastidic ATP/ADP-transporter.	OS02G0208900	OS02G0205400
OS03G0862100	CTGATC	chr03:36394773..36401591	Conserved hypothetical protein.	OS03G0861800	OS03G0861900	OS03G0859500	OS03G0859800
OS10G0578800	TGAACG	chr10:23075424..23079071	LrgB-like protein family protein.	OS10G0577000
OS07G0572100	CTATCG	chr07:23098564..23100449	Similar to Amine oxidase like protein (EC 1.4.3.6) (Copper amine oxidase).	OS07G0571900	OS07G0572000
OS07G0572100	CCTACC	chr07:23098564..23100449	Similar to Amine oxidase like protein (EC 1.4.3.6) (Copper amine oxidase).	OS07G0570500	OS07G0572000	OS07G0573800	OS07G0573900	OS07G0573100
OS04G0658300	CGGGAA	chr04:33575152..33579653	Similar to Ribulose bisphosphate carboxylase/oxygenase activase, chloroplast precursor (RuBisCO activase) (RA).	OS04G0655600	OS04G0659900
OS11G0171300	GGTAGG	chr11:3488768..3491609	Fructose-bisphosphate aldolase, chloroplast precursor (EC 4.1.2.13) (ALDP).	OS11G0170400	OS11G0171500	OS11G0170300	OS11G0168600
OS04G0658300	TTGATCGG	chr04:33575152..33579653	Similar to Ribulose bisphosphate carboxylase/oxygenase activase, chloroplast precursor (RuBisCO activase) (RA).	OS04G0658100
OS01G0639900	CTAAGA	chr01:25704919..25705074	Non-protein coding transcript.	OS01G0641700
OS06G0133800	TGAACG	chr06:1808989..1810092	Similar to Transketolase, chloroplastic.	OS06G0135000	OS06G0132400	OS06G0136800
OS04G0658300	GCCTGT	chr04:33575152..33579653	Similar to Ribulose bisphosphate carboxylase/oxygenase activase, chloroplast precursor (RuBisCO activase) (RA).	OS04G0659400	OS04G0658100	OS04G0658000
OS12G0515400	ACTCTG	chr12:20005794..20008791	Similar to plastidic 2-oxoglutarate/malate transporter.	OS12G0516700
OS01G0639900	CGGTAT	chr01:25704919..25705074	Non-protein coding transcript.	OS01G0641700
OS08G0562100	CTGGGA	chr08:28141244..28144877	Similar to Sorghum chloroplast CM3 malate dehydrogenase (NADP) (Fragment).	OS08G0560300	OS08G0562700	OS08G0559900
OS02G0208100	GATCAC	chr02:6057100..6060267	Similar to plastidic ATP/ADP-transporter.	OS02G0205400
OS08G0562100	GCCCCT	chr08:28141244..28144877	Similar to Sorghum chloroplast CM3 malate dehydrogenase (NADP) (Fragment).	OS08G0562700	OS08G0560900
OS02G0629200	CGCTGA	chr02:25162880..25166502	Similar to HvPIP2%3B1 protein.	OS02G0631601
OS06G0133800	GGGAAC	chr06:1808989..1810092	Similar to Transketolase, chloroplastic.	OS06G0132400	OS06G0136800
OS07G0572100	GACGTT	chr07:23098564..23100449	Similar to Amine oxidase like protein (EC 1.4.3.6) (Copper amine oxidase).	OS07G0573100	OS07G0573600
OS10G0578800	TACCGG	chr10:23075424..23079071	LrgB-like protein family protein.	OS10G0577800
OS10G0578800	GGCAAT	chr10:23075424..23079071	LrgB-like protein family protein.	OS10G0580300	OS10G0577800	OS10G0580200
OS02G0629200	CGTTGA	chr02:25162880..25166502	Similar to HvPIP2%3B1 protein.	OS02G0631200
OS03G0862100	CATAGA	chr03:36394773..36401591	Conserved hypothetical protein.	OS03G0861900	OS03G0861800	OS03G0860900
OS08G0562100	GTTCCG	chr08:28141244..28144877	Similar to Sorghum chloroplast CM3 malate dehydrogenase (NADP) (Fragment).	OS08G0560300	OS08G0562200	OS08G0559900
OS10G0578800	AAGCGC	chr10:23075424..23079071	LrgB-like protein family protein.	OS10G0577000	OS10G0580200
OS12G0515400	GTTCAG	chr12:20005794..20008791	Similar to plastidic 2-oxoglutarate/malate transporter.	OS12G0516700
OS03G0862100	CTGAGG	chr03:36394773..36401591	Conserved hypothetical protein.	OS03G0861800	OS03G0861900	OS03G0859500
OS06G0664200	AAGGCG	chr06:27428890..27429154	Hypothetical gene.	OS06G0662000	OS06G0664100
OS02G0236000	ACGTCT	chr02:7706619..7710902	Similar to Aspartate aminotransferase (EC 2.6.1.1) (Fragment).	OS02G0236600
OS06G0133800	GCTCAG	chr06:1808989..1810092	Similar to Transketolase, chloroplastic.	OS06G0135000
OS03G0862100	CCGGTT	chr03:36394773..36401591	Conserved hypothetical protein.	OS03G0861900	OS03G0859500	OS03G0859800	OS03G0860900
OS06G0133800	GTGCGA	chr06:1808989..1810092	Similar to Transketolase, chloroplastic.	OS06G0135000	OS06G0136800
OS08G0562100	TTCGCA	chr08:28141244..28144877	Similar to Sorghum chloroplast CM3 malate dehydrogenase (NADP) (Fragment).	OS08G0562700
OS11G0171300	GGCGTT	chr11:3488768..3491609	Fructose-bisphosphate aldolase, chloroplast precursor (EC 4.1.2.13) (ALDP).	OS11G0173500	OS11G0170300	OS11G0171800	OS11G0172150	OS11G0171500	OS11G0169100
OS08G0562100	AGACTCGC	chr08:28141244..28144877	Similar to Sorghum chloroplast CM3 malate dehydrogenase (NADP) (Fragment).	OS08G0560300
OS07G0572100	GGTATC	chr07:23098564..23100449	Similar to Amine oxidase like protein (EC 1.4.3.6) (Copper amine oxidase).	OS07G0570500	OS07G0572000	OS07G0572300
OS03G0267300	ATAGCG	chr03:8841311..8843013	Similar to Chloroplast fructose-1,6-bisphosphatase.	OS03G0267800
OS08G0344600	CCGCAC	chr08:15595818..15599090	Similar to Phosphoenolpyruvate/phosphate translocator.	OS08G0345400
OS06G0133800	TGACGT	chr06:1808989..1810092	Similar to Transketolase, chloroplastic.	OS06G0135000	OS06G0136800
OS06G0664200	GGGATC	chr06:27428890..27429154	Hypothetical gene.	OS06G0662000	OS06G0664100
OS03G0267300	GCCTGT	chr03:8841311..8843013	Similar to Chloroplast fructose-1,6-bisphosphatase.	OS03G0266700	OS03G0265900	OS03G0265200
OS11G0171300	TGTAGG	chr11:3488768..3491609	Fructose-bisphosphate aldolase, chloroplast precursor (EC 4.1.2.13) (ALDP).	OS11G0169900	OS11G0173500
OS03G0862100	CGCAGA	chr03:36394773..36401591	Conserved hypothetical protein.	OS03G0861800	OS03G0861900
OS03G0862100	GGTAGG	chr03:36394773..36401591	Conserved hypothetical protein.	OS03G0859500	OS03G0861800	OS03G0861900	OS03G0859800	OS03G0860900
OS11G0171300	AAGCGG	chr11:3488768..3491609	Fructose-bisphosphate aldolase, chloroplast precursor (EC 4.1.2.13) (ALDP).	OS11G0170400	OS11G0173500	OS11G0170300
OS01G0639900	TGACGC	chr01:25704919..25705074	Non-protein coding transcript.	OS01G0641700
OS02G0629200	CCTACC	chr02:25162880..25166502	Similar to HvPIP2%3B1 protein.	OS02G0631200
OS07G0572100	ATCGGT	chr07:23098564..23100449	Similar to Amine oxidase like protein (EC 1.4.3.6) (Copper amine oxidase).	OS07G0572000	OS07G0573800	OS07G0573100
OS08G0344600	TTCGAG	chr08:15595818..15599090	Similar to Phosphoenolpyruvate/phosphate translocator.	OS08G0344100
OS03G0862100	ACCCCAAG	chr03:36394773..36401591	Conserved hypothetical protein.	OS03G0861800
OS02G0236000	GAACTC	chr02:7706619..7710902	Similar to Aspartate aminotransferase (EC 2.6.1.1) (Fragment).	OS02G0236600
OS11G0171300	TTAACC	chr11:3488768..3491609	Fructose-bisphosphate aldolase, chloroplast precursor (EC 4.1.2.13) (ALDP).	OS11G0169900	OS11G0171500	OS11G0171800	OS11G0172150	OS11G0173500
OS08G0344600	TTCCGC	chr08:15595818..15599090	Similar to Phosphoenolpyruvate/phosphate translocator.	OS08G0343300	OS08G0345400	OS08G0344100
OS02G0629200	ACCGTA	chr02:25162880..25166502	Similar to HvPIP2%3B1 protein.	OS02G0631601	OS02G0631200
OS08G0344600	TCAGGA	chr08:15595818..15599090	Similar to Phosphoenolpyruvate/phosphate translocator.	OS08G0345400
OS01G0639900	CATAGA	chr01:25704919..25705074	Non-protein coding transcript.	OS01G0641700
OS02G0236000	AGGCGT	chr02:7706619..7710902	Similar to Aspartate aminotransferase (EC 2.6.1.1) (Fragment).	OS02G0236600
OS03G0862100	TCTACG	chr03:36394773..36401591	Conserved hypothetical protein.	OS03G0861800
OS11G0171300	CGTTGA	chr11:3488768..3491609	Fructose-bisphosphate aldolase, chloroplast precursor (EC 4.1.2.13) (ALDP).	OS11G0169900	OS11G0170400	OS11G0173500	OS11G0168600	OS11G0170300	OS11G0171800
OS03G0862100	CGTATC	chr03:36394773..36401591	Conserved hypothetical protein.	OS03G0861800
OS02G0629200	TTCGTA	chr02:25162880..25166502	Similar to HvPIP2%3B1 protein.	OS02G0631601
OS02G0208100	CGTTCA	chr02:6057100..6060267	Similar to plastidic ATP/ADP-transporter.	OS02G0206700	OS02G0208200
OS01G0639900	ACGCCT	chr01:25704919..25705074	Non-protein coding transcript.	OS01G0641700
OS10G0578800	CATCCG	chr10:23075424..23079071	LrgB-like protein family protein.	OS10G0577800
OS04G0521100	AGTAAC	chr04:26099273..26101764	Major intrinsic protein family protein.	OS04G0521700
OS07G0572100	ACTGGG	chr07:23098564..23100449	Similar to Amine oxidase like protein (EC 1.4.3.6) (Copper amine oxidase).	OS07G0571900	OS07G0572000	OS07G0572300	OS07G0573800	OS07G0573100	OS07G0571500
OS02G0208100	GAACTC	chr02:6057100..6060267	Similar to plastidic ATP/ADP-transporter.	OS02G0205400	OS02G0206700
OS03G0267300	TAAACG	chr03:8841311..8843013	Similar to Chloroplast fructose-1,6-bisphosphatase.	OS03G0268300	OS03G0267800
OS02G0208100	ACTCTG	chr02:6057100..6060267	Similar to plastidic ATP/ADP-transporter.	OS02G0208900	OS02G0208200	OS02G0205400
OS03G0267300	ACGCAA	chr03:8841311..8843013	Similar to Chloroplast fructose-1,6-bisphosphatase.	OS03G0265900	OS03G0265200	OS03G0268300
OS08G0344600	CTTGCG	chr08:15595818..15599090	Similar to Phosphoenolpyruvate/phosphate translocator.	OS08G0343300	OS08G0345400
OS07G0572100	GGGTAT	chr07:23098564..23100449	Similar to Amine oxidase like protein (EC 1.4.3.6) (Copper amine oxidase).	OS07G0570500	OS07G0573800	OS07G0572300	OS07G0573100	OS07G0571500	OS07G0573600
OS04G0521100	GTCAAT	chr04:26099273..26101764	Major intrinsic protein family protein.	OS04G0521700
OS02G0698000	CCGGTT	chr02:28701996..28704271	Similar to Phosphoribulokinase, chloroplast precursor (EC 2.7.1.19) (Phosphopentokinase) (PRKase) (PRK).	OS02G0698100	OS02G0697200
OS01G0639900	GTAGAC	chr01:25704919..25705074	Non-protein coding transcript.	OS01G0641700
OS02G0208100	TAGTCA	chr02:6057100..6060267	Similar to plastidic ATP/ADP-transporter.	OS02G0205400	OS02G0208900
OS06G0133800	ACCCTG	chr06:1808989..1810092	Similar to Transketolase, chloroplastic.	OS06G0132400	OS06G0136800
OS11G0171300	CGGTTA	chr11:3488768..3491609	Fructose-bisphosphate aldolase, chloroplast precursor (EC 4.1.2.13) (ALDP).	OS11G0172150	OS11G0173500
OS08G0562100	CGGATA	chr08:28141244..28144877	Similar to Sorghum chloroplast CM3 malate dehydrogenase (NADP) (Fragment).	OS08G0560300	OS08G0559900	OS08G0562200	OS08G0562700	OS08G0560900
OS02G0208100	TCCGTT	chr02:6057100..6060267	Similar to plastidic ATP/ADP-transporter.	OS02G0208200
OS10G0578800	CTTATC	chr10:23075424..23079071	LrgB-like protein family protein.	OS10G0577000	OS10G0577800	OS10G0580200
OS04G0521100	CGGGAA	chr04:26099273..26101764	Major intrinsic protein family protein.	OS04G0521700
OS06G0664200	GCGCAA	chr06:27428890..27429154	Hypothetical gene.	OS06G0664100
OS03G0267300	TTGCGT	chr03:8841311..8843013	Similar to Chloroplast fructose-1,6-bisphosphatase.	OS03G0265900	OS03G0265200	OS03G0268300
OS12G0515400	ACGTGCGA	chr12:20005794..20008791	Similar to plastidic 2-oxoglutarate/malate transporter.	OS12G0516700
OS06G0133800	CGCTCA	chr06:1808989..1810092	Similar to Transketolase, chloroplastic.	OS06G0135000	OS06G0136800
OS11G0171300	CGCTTT	chr11:3488768..3491609	Fructose-bisphosphate aldolase, chloroplast precursor (EC 4.1.2.13) (ALDP).	OS11G0170400	OS11G0170300	OS11G0171800	OS11G0169100	OS11G0172150	OS11G0171500	OS11G0168600
OS08G0344600	ACGTCT	chr08:15595818..15599090	Similar to Phosphoenolpyruvate/phosphate translocator.	OS08G0343300	OS08G0345400
OS12G0515400	CAGAGT	chr12:20005794..20008791	Similar to plastidic 2-oxoglutarate/malate transporter.	OS12G0516700
OS08G0562100	CACTCA	chr08:28141244..28144877	Similar to Sorghum chloroplast CM3 malate dehydrogenase (NADP) (Fragment).	OS08G0560300	OS08G0560500	OS08G0562200	OS08G0559900	OS08G0562700	OS08G0560900
OS08G0344600	AGACCC	chr08:15595818..15599090	Similar to Phosphoenolpyruvate/phosphate translocator.	OS08G0343300
OS03G0218400	ACTTGT	chr03:6233563..6238297	Similar to Hexose transporter.	OS03G0219200
OS02G0629200	GGAACG	chr02:25162880..25166502	Similar to HvPIP2%3B1 protein.	OS02G0631601
OS04G0521100	GCGGTC	chr04:26099273..26101764	Major intrinsic protein family protein.	OS04G0521700
OS06G0133800	TTACGA	chr06:1808989..1810092	Similar to Transketolase, chloroplastic.	OS06G0136800
OS08G0562100	TTCCGG	chr08:28141244..28144877	Similar to Sorghum chloroplast CM3 malate dehydrogenase (NADP) (Fragment).	OS08G0560300	OS08G0562200
OS02G0629200	ATACGA	chr02:25162880..25166502	Similar to HvPIP2%3B1 protein.	OS02G0631601	OS02G0631200
OS06G0664200	TGGCAT	chr06:27428890..27429154	Hypothetical gene.	OS06G0662000	OS06G0664100
OS03G0218400	CTGGAG	chr03:6233563..6238297	Similar to Hexose transporter.	OS03G0219200
OS10G0578800	AGGATT	chr10:23075424..23079071	LrgB-like protein family protein.	OS10G0580300	OS10G0577000	OS10G0577800	OS10G0580200
OS04G0521100	AGACGC	chr04:26099273..26101764	Major intrinsic protein family protein.	OS04G0521700
OS02G0698000	AACGCT	chr02:28701996..28704271	Similar to Phosphoribulokinase, chloroplast precursor (EC 2.7.1.19) (Phosphopentokinase) (PRKase) (PRK).	OS02G0698100	OS02G0697200
OS02G0208100	CGACCT	chr02:6057100..6060267	Similar to plastidic ATP/ADP-transporter.	OS02G0205400
OS10G0578800	CGTAAC	chr10:23075424..23079071	LrgB-like protein family protein.	OS10G0580200
OS11G0171300	GCGTCA	chr11:3488768..3491609	Fructose-bisphosphate aldolase, chloroplast precursor (EC 4.1.2.13) (ALDP).	OS11G0173500	OS11G0171800	OS11G0172150
OS03G0862100	TTCAGT	chr03:36394773..36401591	Conserved hypothetical protein.	OS03G0861900	OS03G0859500	OS03G0861800	OS03G0859800	OS03G0860900
OS08G0344600	TTTGCG	chr08:15595818..15599090	Similar to Phosphoenolpyruvate/phosphate translocator.	OS08G0343300	OS08G0344100
OS08G0344600	TACCAG	chr08:15595818..15599090	Similar to Phosphoenolpyruvate/phosphate translocator.	OS08G0343300	OS08G0344100
OS08G0562100	TACCCCGA	chr08:28141244..28144877	Similar to Sorghum chloroplast CM3 malate dehydrogenase (NADP) (Fragment).	OS08G0562700
OS08G0344600	AAGCGC	chr08:15595818..15599090	Similar to Phosphoenolpyruvate/phosphate translocator.	OS08G0343300	OS08G0345400
OS02G0629200	GTCAAT	chr02:25162880..25166502	Similar to HvPIP2%3B1 protein.	OS02G0631601	OS02G0631200
OS06G0664200	ATCTCG	chr06:27428890..27429154	Hypothetical gene.	OS06G0664100
OS11G0171300	CCGTGA	chr11:3488768..3491609	Fructose-bisphosphate aldolase, chloroplast precursor (EC 4.1.2.13) (ALDP).	OS11G0169900	OS11G0170400	OS11G0173500	OS11G0171800	OS11G0169100	OS11G0172150	OS11G0171500	OS11G0168600
OS02G0698000	TCGTTA	chr02:28701996..28704271	Similar to Phosphoribulokinase, chloroplast precursor (EC 2.7.1.19) (Phosphopentokinase) (PRKase) (PRK).	OS02G0697200
OS11G0171300	TCGCAG	chr11:3488768..3491609	Fructose-bisphosphate aldolase, chloroplast precursor (EC 4.1.2.13) (ALDP).	OS11G0170400	OS11G0170300	OS11G0172150
OS03G0267300	CGTTCT	chr03:8841311..8843013	Similar to Chloroplast fructose-1,6-bisphosphatase.	OS03G0267700	OS03G0268300
OS03G0218400	GACGCC	chr03:6233563..6238297	Similar to Hexose transporter.	OS03G0219200
OS08G0562100	ATTACC	chr08:28141244..28144877	Similar to Sorghum chloroplast CM3 malate dehydrogenase (NADP) (Fragment).	OS08G0560300	OS08G0560500	OS08G0562200	OS08G0562700	OS08G0559900	OS08G0560900
OS02G0698000	ACGCTC	chr02:28701996..28704271	Similar to Phosphoribulokinase, chloroplast precursor (EC 2.7.1.19) (Phosphopentokinase) (PRKase) (PRK).	OS02G0698100	OS02G0697200
OS03G0267300	GACGCC	chr03:8841311..8843013	Similar to Chloroplast fructose-1,6-bisphosphatase.	OS03G0267700	OS03G0266700	OS03G0267800
OS03G0862100	CGATCA	chr03:36394773..36401591	Conserved hypothetical protein.	OS03G0859500	OS03G0859800
OS01G0639900	GCGCAA	chr01:25704919..25705074	Non-protein coding transcript.	OS01G0641700
OS02G0629200	CCCGAT	chr02:25162880..25166502	Similar to HvPIP2%3B1 protein.	OS02G0631601
OS06G0664200	AAGCGG	chr06:27428890..27429154	Hypothetical gene.	OS06G0664100	OS06G0662000
OS10G0578800	TACCCG	chr10:23075424..23079071	LrgB-like protein family protein.	OS10G0577800	OS10G0580200
OS03G0267300	TGATCG	chr03:8841311..8843013	Similar to Chloroplast fructose-1,6-bisphosphatase.	OS03G0267700	OS03G0265900	OS03G0265200	OS03G0268300
OS12G0515400	TATCAG	chr12:20005794..20008791	Similar to plastidic 2-oxoglutarate/malate transporter.	OS12G0516700
OS08G0562100	ACCGCG	chr08:28141244..28144877	Similar to Sorghum chloroplast CM3 malate dehydrogenase (NADP) (Fragment).	OS08G0559900	OS08G0562500
OS08G0344600	TGTACG	chr08:15595818..15599090	Similar to Phosphoenolpyruvate/phosphate translocator.	OS08G0343300
OS11G0171300	CACGAA	chr11:3488768..3491609	Fructose-bisphosphate aldolase, chloroplast precursor (EC 4.1.2.13) (ALDP).	OS11G0169900	OS11G0171500	OS11G0168600	OS11G0170300	OS11G0171800	OS11G0172150
OS08G0344600	GCGCTT	chr08:15595818..15599090	Similar to Phosphoenolpyruvate/phosphate translocator.	OS08G0343300	OS08G0345400
OS04G0521100	GCGTCT	chr04:26099273..26101764	Major intrinsic protein family protein.	OS04G0521700
OS04G0658300	ACTCAC	chr04:33575152..33579653	Similar to Ribulose bisphosphate carboxylase/oxygenase activase, chloroplast precursor (RuBisCO activase) (RA).	OS04G0659400	OS04G0659500	OS04G0658100	OS04G0658000
OS02G0208100	GACCCG	chr02:6057100..6060267	Similar to plastidic ATP/ADP-transporter.	OS02G0206700	OS02G0208200
OS12G0515400	CGGTAG	chr12:20005794..20008791	Similar to plastidic 2-oxoglutarate/malate transporter.	OS12G0516700
OS06G0133800	CTGGGA	chr06:1808989..1810092	Similar to Transketolase, chloroplastic.	OS06G0132400	OS06G0135000	OS06G0136800
OS02G0698000	CCGTCA	chr02:28701996..28704271	Similar to Phosphoribulokinase, chloroplast precursor (EC 2.7.1.19) (Phosphopentokinase) (PRKase) (PRK).	OS02G0698100
OS08G0562100	TCTGCG	chr08:28141244..28144877	Similar to Sorghum chloroplast CM3 malate dehydrogenase (NADP) (Fragment).	OS08G0562700
OS04G0658300	CTGGTA	chr04:33575152..33579653	Similar to Ribulose bisphosphate carboxylase/oxygenase activase, chloroplast precursor (RuBisCO activase) (RA).	OS04G0659400	OS04G0655600	OS04G0659900
OS06G0133800	AAGCGT	chr06:1808989..1810092	Similar to Transketolase, chloroplastic.	OS06G0132400	OS06G0135000	OS06G0136800
OS07G0572100	TCAGCA	chr07:23098564..23100449	Similar to Amine oxidase like protein (EC 1.4.3.6) (Copper amine oxidase).	OS07G0570500	OS07G0572000	OS07G0573800	OS07G0572300	OS07G0573900	OS07G0573100	OS07G0571500	OS07G0573600
OS03G0862100	CGTAGA	chr03:36394773..36401591	Conserved hypothetical protein.	OS03G0861800
OS02G0236000	GTACGG	chr02:7706619..7710902	Similar to Aspartate aminotransferase (EC 2.6.1.1) (Fragment).	OS02G0236600
OS02G0236000	TACGTC	chr02:7706619..7710902	Similar to Aspartate aminotransferase (EC 2.6.1.1) (Fragment).	OS02G0236600
OS07G0572100	TACCGG	chr07:23098564..23100449	Similar to Amine oxidase like protein (EC 1.4.3.6) (Copper amine oxidase).	OS07G0571900	OS07G0572300	OS07G0573600	OS07G0573100
OS02G0698000	CTACAC	chr02:28701996..28704271	Similar to Phosphoribulokinase, chloroplast precursor (EC 2.7.1.19) (Phosphopentokinase) (PRKase) (PRK).	OS02G0698100	OS02G0697200
OS03G0267300	TAAGAC	chr03:8841311..8843013	Similar to Chloroplast fructose-1,6-bisphosphatase.	OS03G0265200	OS03G0267800
OS10G0578800	ACGCTT	chr10:23075424..23079071	LrgB-like protein family protein.	OS10G0580300	OS10G0577800	OS10G0580200
OS01G0639900	ATAGGA	chr01:25704919..25705074	Non-protein coding transcript.	OS01G0641700
OS03G0267300	CAGGAA	chr03:8841311..8843013	Similar to Chloroplast fructose-1,6-bisphosphatase.	OS03G0266700	OS03G0265200	OS03G0268300	OS03G0267800
OS11G0171300	TTCGTA	chr11:3488768..3491609	Fructose-bisphosphate aldolase, chloroplast precursor (EC 4.1.2.13) (ALDP).	OS11G0170400	OS11G0171500	OS11G0170300	OS11G0169100
OS07G0572100	GCGTTT	chr07:23098564..23100449	Similar to Amine oxidase like protein (EC 1.4.3.6) (Copper amine oxidase).	OS07G0573800	OS07G0573100	OS07G0571500
OS04G0658300	ACCCCG	chr04:33575152..33579653	Similar to Ribulose bisphosphate carboxylase/oxygenase activase, chloroplast precursor (RuBisCO activase) (RA).	OS04G0659400	OS04G0659500	OS04G0655600
OS12G0515400	ATCGGG	chr12:20005794..20008791	Similar to plastidic 2-oxoglutarate/malate transporter.	OS12G0516700
OS02G0236000	ACGCTA	chr02:7706619..7710902	Similar to Aspartate aminotransferase (EC 2.6.1.1) (Fragment).	OS02G0236600
OS06G0133800	AATACG	chr06:1808989..1810092	Similar to Transketolase, chloroplastic.	OS06G0132400	OS06G0136800
OS02G0698000	CGATTC	chr02:28701996..28704271	Similar to Phosphoribulokinase, chloroplast precursor (EC 2.7.1.19) (Phosphopentokinase) (PRKase) (PRK).	OS02G0697200
OS02G0698000	CAGAGT	chr02:28701996..28704271	Similar to Phosphoribulokinase, chloroplast precursor (EC 2.7.1.19) (Phosphopentokinase) (PRKase) (PRK).	OS02G0698100
OS06G0133800	CCCTGA	chr06:1808989..1810092	Similar to Transketolase, chloroplastic.	OS06G0135000	OS06G0136800
OS12G0515400	CCCGAT	chr12:20005794..20008791	Similar to plastidic 2-oxoglutarate/malate transporter.	OS12G0516700
OS08G0344600	GCCAGT	chr08:15595818..15599090	Similar to Phosphoenolpyruvate/phosphate translocator.	OS08G0345400	OS08G0344100
OS02G0698000	GTACGG	chr02:28701996..28704271	Similar to Phosphoribulokinase, chloroplast precursor (EC 2.7.1.19) (Phosphopentokinase) (PRKase) (PRK).	OS02G0697200
OS06G0664200	GTAAGG	chr06:27428890..27429154	Hypothetical gene.	OS06G0662000
OS11G0171300	AACGCC	chr11:3488768..3491609	Fructose-bisphosphate aldolase, chloroplast precursor (EC 4.1.2.13) (ALDP).	OS11G0173500	OS11G0170300	OS11G0171800	OS11G0172150	OS11G0171500	OS11G0169100
OS03G0267300	CTACGT	chr03:8841311..8843013	Similar to Chloroplast fructose-1,6-bisphosphatase.	OS03G0265200	OS03G0268300	OS03G0267800
OS06G0133800	AACGTC	chr06:1808989..1810092	Similar to Transketolase, chloroplastic.	OS06G0132400
OS02G0629200	GTTCCG	chr02:25162880..25166502	Similar to HvPIP2%3B1 protein.	OS02G0631601
OS12G0515400	CGACTC	chr12:20005794..20008791	Similar to plastidic 2-oxoglutarate/malate transporter.	OS12G0516700
OS06G0133800	GCCTGT	chr06:1808989..1810092	Similar to Transketolase, chloroplastic.	OS06G0135000	OS06G0132400
OS03G0218400	CGTATT	chr03:6233563..6238297	Similar to Hexose transporter.	OS03G0219200
OS10G0578800	CCGATT	chr10:23075424..23079071	LrgB-like protein family protein.	OS10G0577800	OS10G0580200
OS07G0572100	TTCCGC	chr07:23098564..23100449	Similar to Amine oxidase like protein (EC 1.4.3.6) (Copper amine oxidase).	OS07G0572000	OS07G0572300	OS07G0573800	OS07G0573900
OS06G0133800	CGTGAG	chr06:1808989..1810092	Similar to Transketolase, chloroplastic.	OS06G0132400	OS06G0135000
OS02G0208100	ATGCGG	chr02:6057100..6060267	Similar to plastidic ATP/ADP-transporter.	OS02G0208200
OS04G0521100	CGCACT	chr04:26099273..26101764	Major intrinsic protein family protein.	OS04G0521700
OS07G0572100	GTGGGT	chr07:23098564..23100449	Similar to Amine oxidase like protein (EC 1.4.3.6) (Copper amine oxidase).	OS07G0571900	OS07G0572000	OS07G0573100	OS07G0571500
OS10G0578800	ACGCTA	chr10:23075424..23079071	LrgB-like protein family protein.	OS10G0580300	OS10G0577800
OS07G0572100	AAACGC	chr07:23098564..23100449	Similar to Amine oxidase like protein (EC 1.4.3.6) (Copper amine oxidase).	OS07G0573800	OS07G0573100	OS07G0571500
OS03G0862100	GGTAAG	chr03:36394773..36401591	Conserved hypothetical protein.	OS03G0859500	OS03G0861800	OS03G0859800
OS02G0698000	TTCCGA	chr02:28701996..28704271	Similar to Phosphoribulokinase, chloroplast precursor (EC 2.7.1.19) (Phosphopentokinase) (PRKase) (PRK).	OS02G0698100	OS02G0697200
OS03G0267300	TTACTG	chr03:8841311..8843013	Similar to Chloroplast fructose-1,6-bisphosphatase.	OS03G0267700	OS03G0266700	OS03G0265900	OS03G0265200	OS03G0267800
OS08G0344600	TTAACC	chr08:15595818..15599090	Similar to Phosphoenolpyruvate/phosphate translocator.	OS08G0345400	OS08G0344100
OS03G0218400	ATGCCG	chr03:6233563..6238297	Similar to Hexose transporter.	OS03G0219200
OS02G0629200	GCCGTT	chr02:25162880..25166502	Similar to HvPIP2%3B1 protein.	OS02G0631601
OS10G0578800	ACTGGC	chr10:23075424..23079071	LrgB-like protein family protein.	OS10G0577000	OS10G0580200
OS03G0267300	GATCAG	chr03:8841311..8843013	Similar to Chloroplast fructose-1,6-bisphosphatase.	OS03G0267700	OS03G0265900	OS03G0265200	OS03G0267800
OS01G0639900	ATCTCG	chr01:25704919..25705074	Non-protein coding transcript.	OS01G0641700
OS11G0171300	TAACCG	chr11:3488768..3491609	Fructose-bisphosphate aldolase, chloroplast precursor (EC 4.1.2.13) (ALDP).	OS11G0172150	OS11G0173500
OS04G0658300	CTGTGA	chr04:33575152..33579653	Similar to Ribulose bisphosphate carboxylase/oxygenase activase, chloroplast precursor (RuBisCO activase) (RA).	OS04G0659400	OS04G0659500	OS04G0658000	OS04G0655600
OS06G0664200	CGCTAT	chr06:27428890..27429154	Hypothetical gene.	OS06G0662000
OS07G0572100	TAGGCC	chr07:23098564..23100449	Similar to Amine oxidase like protein (EC 1.4.3.6) (Copper amine oxidase).	OS07G0571900	OS07G0572300	OS07G0573800	OS07G0573900	OS07G0573600
OS02G0236000	GACCAG	chr02:7706619..7710902	Similar to Aspartate aminotransferase (EC 2.6.1.1) (Fragment).	OS02G0236600
OS02G0629200	ATTGCC	chr02:25162880..25166502	Similar to HvPIP2%3B1 protein.	OS02G0631601
OS08G0562100	CTTACC	chr08:28141244..28144877	Similar to Sorghum chloroplast CM3 malate dehydrogenase (NADP) (Fragment).	OS08G0562700	OS08G0559900	OS08G0560900
OS12G0515400	ATGCCG	chr12:20005794..20008791	Similar to plastidic 2-oxoglutarate/malate transporter.	OS12G0516700
OS10G0578800	CTGTAC	chr10:23075424..23079071	LrgB-like protein family protein.	OS10G0577000	OS10G0580200
OS02G0698000	ATGCCG	chr02:28701996..28704271	Similar to Phosphoribulokinase, chloroplast precursor (EC 2.7.1.19) (Phosphopentokinase) (PRKase) (PRK).	OS02G0697200
OS08G0344600	ACGCAT	chr08:15595818..15599090	Similar to Phosphoenolpyruvate/phosphate translocator.	OS08G0343300	OS08G0345400	OS08G0344100
OS10G0578800	TACAGG	chr10:23075424..23079071	LrgB-like protein family protein.	OS10G0580300	OS10G0580200
OS02G0208100	GACGCT	chr02:6057100..6060267	Similar to plastidic ATP/ADP-transporter.	OS02G0206700	OS02G0208900
OS06G0664200	TACGTT	chr06:27428890..27429154	Hypothetical gene.	OS06G0664100	OS06G0662000
OS08G0344600	TACGTC	chr08:15595818..15599090	Similar to Phosphoenolpyruvate/phosphate translocator.	OS08G0345400
OS07G0572100	CCAGGC	chr07:23098564..23100449	Similar to Amine oxidase like protein (EC 1.4.3.6) (Copper amine oxidase).	OS07G0572300	OS07G0573900	OS07G0573100	OS07G0573600
OS11G0171300	ACGGAA	chr11:3488768..3491609	Fructose-bisphosphate aldolase, chloroplast precursor (EC 4.1.2.13) (ALDP).	OS11G0173500	OS11G0172150	OS11G0168600
OS11G0171300	TTCACG	chr11:3488768..3491609	Fructose-bisphosphate aldolase, chloroplast precursor (EC 4.1.2.13) (ALDP).	OS11G0169900	OS11G0170400	OS11G0170300	OS11G0171800	OS11G0171500	OS11G0173500	OS11G0168600	OS11G0169100
OS02G0629200	CAGGAA	chr02:25162880..25166502	Similar to HvPIP2%3B1 protein.	OS02G0631601
OS02G0236000	TAGCGT	chr02:7706619..7710902	Similar to Aspartate aminotransferase (EC 2.6.1.1) (Fragment).	OS02G0236600
OS02G0698000	TGGACG	chr02:28701996..28704271	Similar to Phosphoribulokinase, chloroplast precursor (EC 2.7.1.19) (Phosphopentokinase) (PRKase) (PRK).	OS02G0698100	OS02G0697200
OS04G0658300	GATCCG	chr04:33575152..33579653	Similar to Ribulose bisphosphate carboxylase/oxygenase activase, chloroplast precursor (RuBisCO activase) (RA).	OS04G0659400	OS04G0658100	OS04G0655600	OS04G0659900
OS12G0515400	ACGACA	chr12:20005794..20008791	Similar to plastidic 2-oxoglutarate/malate transporter.	OS12G0516700
OS10G0578800	GCATAC	chr10:23075424..23079071	LrgB-like protein family protein.	OS10G0580300	OS10G0577800	OS10G0580200
OS06G0133800	ACGCTA	chr06:1808989..1810092	Similar to Transketolase, chloroplastic.	OS06G0132400	OS06G0135000	OS06G0136800
OS03G0218400	CCTACG	chr03:6233563..6238297	Similar to Hexose transporter.	OS03G0219200
OS03G0862100	CGAATC	chr03:36394773..36401591	Conserved hypothetical protein.	OS03G0861900	OS03G0860900
OS08G0344600	GACGTA	chr08:15595818..15599090	Similar to Phosphoenolpyruvate/phosphate translocator.	OS08G0345400
OS03G0862100	CGGCAT	chr03:36394773..36401591	Conserved hypothetical protein.	OS03G0859500	OS03G0861800	OS03G0861900	OS03G0860900
OS04G0658300	AGAGTC	chr04:33575152..33579653	Similar to Ribulose bisphosphate carboxylase/oxygenase activase, chloroplast precursor (RuBisCO activase) (RA).	OS04G0659500	OS04G0658000
OS04G0658300	ACTGTA	chr04:33575152..33579653	Similar to Ribulose bisphosphate carboxylase/oxygenase activase, chloroplast precursor (RuBisCO activase) (RA).	OS04G0659500	OS04G0659400	OS04G0658100	OS04G0658000	OS04G0655600	OS04G0659900
OS02G0698000	ACGCAA	chr02:28701996..28704271	Similar to Phosphoribulokinase, chloroplast precursor (EC 2.7.1.19) (Phosphopentokinase) (PRKase) (PRK).	OS02G0698100	OS02G0697200
OS03G0267300	CTCAGT	chr03:8841311..8843013	Similar to Chloroplast fructose-1,6-bisphosphatase.	OS03G0265900	OS03G0265200	OS03G0267800
OS10G0578800	GCGAAT	chr10:23075424..23079071	LrgB-like protein family protein.	OS10G0577000	OS10G0577800	OS10G0580200
OS10G0578800	TCGTTA	chr10:23075424..23079071	LrgB-like protein family protein.	OS10G0577800
OS10G0578800	CCTGTA	chr10:23075424..23079071	LrgB-like protein family protein.	OS10G0580300	OS10G0580200
OS06G0664200	AGACCC	chr06:27428890..27429154	Hypothetical gene.	OS06G0662000
OS08G0562100	ATCTCG	chr08:28141244..28144877	Similar to Sorghum chloroplast CM3 malate dehydrogenase (NADP) (Fragment).	OS08G0560500	OS08G0562200	OS08G0562700	OS08G0562500
OS02G0208100	GGGAAC	chr02:6057100..6060267	Similar to plastidic ATP/ADP-transporter.	OS02G0206700	OS02G0208200	OS02G0205400
OS08G0562100	GTCCTG	chr08:28141244..28144877	Similar to Sorghum chloroplast CM3 malate dehydrogenase (NADP) (Fragment).	OS08G0560300	OS08G0562200	OS08G0562700	OS08G0560900	OS08G0562500
OS10G0578800	TTCGTA	chr10:23075424..23079071	LrgB-like protein family protein.	OS10G0580300	OS10G0580200
OS07G0572100	CCACGG	chr07:23098564..23100449	Similar to Amine oxidase like protein (EC 1.4.3.6) (Copper amine oxidase).	OS07G0571900	OS07G0573900
OS07G0572100	TCTCTG	chr07:23098564..23100449	Similar to Amine oxidase like protein (EC 1.4.3.6) (Copper amine oxidase).	OS07G0571900	OS07G0570500	OS07G0572000	OS07G0573800	OS07G0572300	OS07G0573900	OS07G0573100	OS07G0573600
OS04G0658300	TAAGCT	chr04:33575152..33579653	Similar to Ribulose bisphosphate carboxylase/oxygenase activase, chloroplast precursor (RuBisCO activase) (RA).	OS04G0659500	OS04G0659400	OS04G0658100	OS04G0658000	OS04G0655600
OS07G0572100	CGAATC	chr07:23098564..23100449	Similar to Amine oxidase like protein (EC 1.4.3.6) (Copper amine oxidase).	OS07G0571900	OS07G0572000	OS07G0572300	OS07G0573100	OS07G0571500	OS07G0573600
OS10G0578800	TAAACG	chr10:23075424..23079071	LrgB-like protein family protein.	OS10G0580300	OS10G0577800
OS02G0629200	TATCCC	chr02:25162880..25166502	Similar to HvPIP2%3B1 protein.	OS02G0631601	OS02G0631200
OS04G0658300	AGTAAC	chr04:33575152..33579653	Similar to Ribulose bisphosphate carboxylase/oxygenase activase, chloroplast precursor (RuBisCO activase) (RA).	OS04G0659500	OS04G0658100	OS04G0658000	OS04G0659900
OS06G0664200	TAGTAC	chr06:27428890..27429154	Hypothetical gene.	OS06G0662000
OS11G0171300	ACTGGG	chr11:3488768..3491609	Fructose-bisphosphate aldolase, chloroplast precursor (EC 4.1.2.13) (ALDP).	OS11G0169900	OS11G0170400	OS11G0170300	OS11G0172150	OS11G0169100
OS03G0218400	ACCGCG	chr03:6233563..6238297	Similar to Hexose transporter.	OS03G0219200
OS01G0639900	GTCCCT	chr01:25704919..25705074	Non-protein coding transcript.	OS01G0641700
OS03G0218400	GCCTGT	chr03:6233563..6238297	Similar to Hexose transporter.	OS03G0219200
OS06G0664200	AGTCGC	chr06:27428890..27429154	Hypothetical gene.	OS06G0664100
OS02G0629200	ATCGGG	chr02:25162880..25166502	Similar to HvPIP2%3B1 protein.	OS02G0631601
OS02G0236000	ATCGGC	chr02:7706619..7710902	Similar to Aspartate aminotransferase (EC 2.6.1.1) (Fragment).	OS02G0236600
OS01G0639900	AAGCGG	chr01:25704919..25705074	Non-protein coding transcript.	OS01G0641700
OS04G0658300	CGGATA	chr04:33575152..33579653	Similar to Ribulose bisphosphate carboxylase/oxygenase activase, chloroplast precursor (RuBisCO activase) (RA).	OS04G0658100	OS04G0658000	OS04G0655600
OS04G0521100	GACTAC	chr04:26099273..26101764	Major intrinsic protein family protein.	OS04G0521700
OS03G0267300	CTGGTA	chr03:8841311..8843013	Similar to Chloroplast fructose-1,6-bisphosphatase.	OS03G0265900	OS03G0265200
OS07G0572100	GGTCTA	chr07:23098564..23100449	Similar to Amine oxidase like protein (EC 1.4.3.6) (Copper amine oxidase).	OS07G0571900	OS07G0570500	OS07G0572000	OS07G0573800	OS07G0573900	OS07G0573100
OS02G0698000	TGCGGT	chr02:28701996..28704271	Similar to Phosphoribulokinase, chloroplast precursor (EC 2.7.1.19) (Phosphopentokinase) (PRKase) (PRK).	OS02G0698100
OS02G0698000	TAAACG	chr02:28701996..28704271	Similar to Phosphoribulokinase, chloroplast precursor (EC 2.7.1.19) (Phosphopentokinase) (PRKase) (PRK).	OS02G0697200
OS07G0572100	CTCAGCTG	chr07:23098564..23100449	Similar to Amine oxidase like protein (EC 1.4.3.6) (Copper amine oxidase).	OS07G0570500
OS06G0133800	GCAGGG	chr06:1808989..1810092	Similar to Transketolase, chloroplastic.	OS06G0132400	OS06G0135000	OS06G0136800
OS02G0208100	AGACGT	chr02:6057100..6060267	Similar to plastidic ATP/ADP-transporter.	OS02G0206700	OS02G0208200	OS02G0208900
OS11G0171300	GGGCTT	chr11:3488768..3491609	Fructose-bisphosphate aldolase, chloroplast precursor (EC 4.1.2.13) (ALDP).	OS11G0169900	OS11G0168600	OS11G0170300	OS11G0171800
OS08G0562100	GGTAGA	chr08:28141244..28144877	Similar to Sorghum chloroplast CM3 malate dehydrogenase (NADP) (Fragment).	OS08G0560500	OS08G0562700	OS08G0559900
OS03G0862100	TCTGCG	chr03:36394773..36401591	Conserved hypothetical protein.	OS03G0861800	OS03G0861900
OS07G0572100	TATACG	chr07:23098564..23100449	Similar to Amine oxidase like protein (EC 1.4.3.6) (Copper amine oxidase).	OS07G0572300	OS07G0573800	OS07G0573900	OS07G0573600
OS04G0658300	CCTAAC	chr04:33575152..33579653	Similar to Ribulose bisphosphate carboxylase/oxygenase activase, chloroplast precursor (RuBisCO activase) (RA).	OS04G0659400	OS04G0659500	OS04G0658100	OS04G0655600	OS04G0658000
OS06G0133800	GGTCCC	chr06:1808989..1810092	Similar to Transketolase, chloroplastic.	OS06G0135000	OS06G0132400
OS06G0133800	GTCACG	chr06:1808989..1810092	Similar to Transketolase, chloroplastic.	OS06G0135000	OS06G0136800
OS12G0515400	TGTACG	chr12:20005794..20008791	Similar to plastidic 2-oxoglutarate/malate transporter.	OS12G0516700
OS06G0133800	GCGGGT	chr06:1808989..1810092	Similar to Transketolase, chloroplastic.	OS06G0132400
OS03G0267300	AGACGT	chr03:8841311..8843013	Similar to Chloroplast fructose-1,6-bisphosphatase.	OS03G0267700	OS03G0266700	OS03G0265900	OS03G0268300
OS06G0664200	CGGACA	chr06:27428890..27429154	Hypothetical gene.	OS06G0664100
OS02G0208100	GGACGT	chr02:6057100..6060267	Similar to plastidic ATP/ADP-transporter.	OS02G0208900	OS02G0208200
OS03G0267300	TCCCTTCT	chr03:8841311..8843013	Similar to Chloroplast fructose-1,6-bisphosphatase.	OS03G0265200
OS10G0578800	GCGCTT	chr10:23075424..23079071	LrgB-like protein family protein.	OS10G0577000	OS10G0580200
OS10G0578800	CGCACT	chr10:23075424..23079071	LrgB-like protein family protein.	OS10G0580300
OS03G0267300	ACCCCG	chr03:8841311..8843013	Similar to Chloroplast fructose-1,6-bisphosphatase.	OS03G0267700	OS03G0265900	OS03G0265200
OS02G0629200	CATACG	chr02:25162880..25166502	Similar to HvPIP2%3B1 protein.	OS02G0631601	OS02G0631200
OS03G0218400	GCCTTA	chr03:6233563..6238297	Similar to Hexose transporter.	OS03G0219200
OS03G0218400	AGCGTA	chr03:6233563..6238297	Similar to Hexose transporter.	OS03G0219200
OS07G0572100	GCAGAT	chr07:23098564..23100449	Similar to Amine oxidase like protein (EC 1.4.3.6) (Copper amine oxidase).	OS07G0571900	OS07G0573800	OS07G0572300	OS07G0573900	OS07G0573100	OS07G0571500	OS07G0573600
OS06G0664200	TTTGCG	chr06:27428890..27429154	Hypothetical gene.	OS06G0662000
OS04G0658300	GTAGAC	chr04:33575152..33579653	Similar to Ribulose bisphosphate carboxylase/oxygenase activase, chloroplast precursor (RuBisCO activase) (RA).	OS04G0659400	OS04G0658100	OS04G0655600
OS02G0236000	GGAATG	chr02:7706619..7710902	Similar to Aspartate aminotransferase (EC 2.6.1.1) (Fragment).	OS02G0236600
OS02G0208100	TTCGCA	chr02:6057100..6060267	Similar to plastidic ATP/ADP-transporter.	OS02G0208200
OS07G0572100	AGGACT	chr07:23098564..23100449	Similar to Amine oxidase like protein (EC 1.4.3.6) (Copper amine oxidase).	OS07G0570500	OS07G0572000	OS07G0572300	OS07G0573800	OS07G0573900	OS07G0573100	OS07G0573600
OS02G0698000	GACGCC	chr02:28701996..28704271	Similar to Phosphoribulokinase, chloroplast precursor (EC 2.7.1.19) (Phosphopentokinase) (PRKase) (PRK).	OS02G0698100
OS02G0698000	CGTTTA	chr02:28701996..28704271	Similar to Phosphoribulokinase, chloroplast precursor (EC 2.7.1.19) (Phosphopentokinase) (PRKase) (PRK).	OS02G0697200
OS02G0698000	ACGCTT	chr02:28701996..28704271	Similar to Phosphoribulokinase, chloroplast precursor (EC 2.7.1.19) (Phosphopentokinase) (PRKase) (PRK).	OS02G0697200
OS06G0133800	TGATCG	chr06:1808989..1810092	Similar to Transketolase, chloroplastic.	OS06G0132400	OS06G0136800
OS08G0562100	GCCTGT	chr08:28141244..28144877	Similar to Sorghum chloroplast CM3 malate dehydrogenase (NADP) (Fragment).	OS08G0560300	OS08G0560500	OS08G0559900	OS08G0562500
OS06G0664200	ATTCCG	chr06:27428890..27429154	Hypothetical gene.	OS06G0662000	OS06G0664100
OS06G0133800	GTACGC	chr06:1808989..1810092	Similar to Transketolase, chloroplastic.	OS06G0132400	OS06G0135000	OS06G0136800
OS02G0698000	AAGCGT	chr02:28701996..28704271	Similar to Phosphoribulokinase, chloroplast precursor (EC 2.7.1.19) (Phosphopentokinase) (PRKase) (PRK).	OS02G0697200
OS02G0698000	TTTGCG	chr02:28701996..28704271	Similar to Phosphoribulokinase, chloroplast precursor (EC 2.7.1.19) (Phosphopentokinase) (PRKase) (PRK).	OS02G0697200
OS06G0133800	CGATTA	chr06:1808989..1810092	Similar to Transketolase, chloroplastic.	OS06G0132400	OS06G0136800
OS08G0562100	GGTAAT	chr08:28141244..28144877	Similar to Sorghum chloroplast CM3 malate dehydrogenase (NADP) (Fragment).	OS08G0560300	OS08G0560500	OS08G0562200	OS08G0562700	OS08G0559900	OS08G0560900
OS08G0344600	GCGTTT	chr08:15595818..15599090	Similar to Phosphoenolpyruvate/phosphate translocator.	OS08G0345400	OS08G0344100
OS03G0267300	GCGATT	chr03:8841311..8843013	Similar to Chloroplast fructose-1,6-bisphosphatase.	OS03G0267700	OS03G0266700	OS03G0265200	OS03G0267800
OS02G0236000	CGTTAA	chr02:7706619..7710902	Similar to Aspartate aminotransferase (EC 2.6.1.1) (Fragment).	OS02G0236600
OS03G0218400	GGTTCA	chr03:6233563..6238297	Similar to Hexose transporter.	OS03G0219200
OS03G0267300	CCAGGA	chr03:8841311..8843013	Similar to Chloroplast fructose-1,6-bisphosphatase.	OS03G0267700	OS03G0265900
OS06G0133800	CTGGTA	chr06:1808989..1810092	Similar to Transketolase, chloroplastic.	OS06G0135000	OS06G0132400	OS06G0136800
OS07G0572100	CGTTCT	chr07:23098564..23100449	Similar to Amine oxidase like protein (EC 1.4.3.6) (Copper amine oxidase).	OS07G0571900	OS07G0570500	OS07G0572000	OS07G0572300	OS07G0573800	OS07G0573900
OS01G0639900	CGATAG	chr01:25704919..25705074	Non-protein coding transcript.	OS01G0641700
OS02G0698000	TAGTCA	chr02:28701996..28704271	Similar to Phosphoribulokinase, chloroplast precursor (EC 2.7.1.19) (Phosphopentokinase) (PRKase) (PRK).	OS02G0698100
OS07G0572100	CGGGAT	chr07:23098564..23100449	Similar to Amine oxidase like protein (EC 1.4.3.6) (Copper amine oxidase).	OS07G0571500
OS11G0171300	CCGGGA	chr11:3488768..3491609	Fructose-bisphosphate aldolase, chloroplast precursor (EC 4.1.2.13) (ALDP).	OS11G0169900	OS11G0170400	OS11G0172150
OS12G0515400	GGTACG	chr12:20005794..20008791	Similar to plastidic 2-oxoglutarate/malate transporter.	OS12G0516700
OS03G0267300	GCTACTGG	chr03:8841311..8843013	Similar to Chloroplast fructose-1,6-bisphosphatase.	OS03G0268300
OS03G0267300	TTACGG	chr03:8841311..8843013	Similar to Chloroplast fructose-1,6-bisphosphatase.	OS03G0266700	OS03G0265900	OS03G0265200
OS02G0629200	CGTATT	chr02:25162880..25166502	Similar to HvPIP2%3B1 protein.	OS02G0631601	OS02G0631200
OS02G0236000	AGACGT	chr02:7706619..7710902	Similar to Aspartate aminotransferase (EC 2.6.1.1) (Fragment).	OS02G0236600
OS02G0629200	TTAGCG	chr02:25162880..25166502	Similar to HvPIP2%3B1 protein.	OS02G0631200
OS02G0629200	TGCGAC	chr02:25162880..25166502	Similar to HvPIP2%3B1 protein.	OS02G0631601
OS02G0698000	GGTAGG	chr02:28701996..28704271	Similar to Phosphoribulokinase, chloroplast precursor (EC 2.7.1.19) (Phosphopentokinase) (PRKase) (PRK).	OS02G0698100	OS02G0697200
OS03G0267300	TACGAT	chr03:8841311..8843013	Similar to Chloroplast fructose-1,6-bisphosphatase.	OS03G0267700	OS03G0266700	OS03G0267800
OS08G0344600	TCCTGA	chr08:15595818..15599090	Similar to Phosphoenolpyruvate/phosphate translocator.	OS08G0345400
OS07G0572100	TAACGT	chr07:23098564..23100449	Similar to Amine oxidase like protein (EC 1.4.3.6) (Copper amine oxidase).	OS07G0570500	OS07G0573900
OS02G0629200	GCGTTA	chr02:25162880..25166502	Similar to HvPIP2%3B1 protein.	OS02G0631601
OS07G0572100	CAGAGT	chr07:23098564..23100449	Similar to Amine oxidase like protein (EC 1.4.3.6) (Copper amine oxidase).	OS07G0571900	OS07G0570500	OS07G0573800	OS07G0572300	OS07G0573900	OS07G0573600
OS06G0133800	CGAGTA	chr06:1808989..1810092	Similar to Transketolase, chloroplastic.	OS06G0132400	OS06G0135000	OS06G0136800
OS03G0218400	GAACCG	chr03:6233563..6238297	Similar to Hexose transporter.	OS03G0219200
OS02G0629200	TTGACG	chr02:25162880..25166502	Similar to HvPIP2%3B1 protein.	OS02G0631601	OS02G0631200
OS06G0133800	CCGTAA	chr06:1808989..1810092	Similar to Transketolase, chloroplastic.	OS06G0132400	OS06G0135000	OS06G0136800
OS04G0658300	GGCGAT	chr04:33575152..33579653	Similar to Ribulose bisphosphate carboxylase/oxygenase activase, chloroplast precursor (RuBisCO activase) (RA).	OS04G0659500	OS04G0658100	OS04G0655600	OS04G0659900
OS02G0236000	TACGGC	chr02:7706619..7710902	Similar to Aspartate aminotransferase (EC 2.6.1.1) (Fragment).	OS02G0236600
OS06G0664200	CTGATC	chr06:27428890..27429154	Hypothetical gene.	OS06G0664100
OS04G0658300	GGGTAG	chr04:33575152..33579653	Similar to Ribulose bisphosphate carboxylase/oxygenase activase, chloroplast precursor (RuBisCO activase) (RA).	OS04G0659500	OS04G0658100	OS04G0655600	OS04G0659900
OS02G0629200	ACCGAT	chr02:25162880..25166502	Similar to HvPIP2%3B1 protein.	OS02G0631200
OS07G0572100	ATACCG	chr07:23098564..23100449	Similar to Amine oxidase like protein (EC 1.4.3.6) (Copper amine oxidase).	OS07G0570500	OS07G0572000	OS07G0573800	OS07G0573100
OS10G0578800	AGCGCC	chr10:23075424..23079071	LrgB-like protein family protein.	OS10G0577000	OS10G0577800
OS02G0629200	ACGCAC	chr02:25162880..25166502	Similar to HvPIP2%3B1 protein.	OS02G0631601
OS08G0562100	TTCGAG	chr08:28141244..28144877	Similar to Sorghum chloroplast CM3 malate dehydrogenase (NADP) (Fragment).	OS08G0560300	OS08G0560500	OS08G0562200	OS08G0560900	OS08G0562500
OS02G0236000	CCGATT	chr02:7706619..7710902	Similar to Aspartate aminotransferase (EC 2.6.1.1) (Fragment).	OS02G0236600
OS02G0208100	AGGACT	chr02:6057100..6060267	Similar to plastidic ATP/ADP-transporter.	OS02G0205400
OS11G0171300	AGGGCC	chr11:3488768..3491609	Fructose-bisphosphate aldolase, chloroplast precursor (EC 4.1.2.13) (ALDP).	OS11G0169900	OS11G0171800	OS11G0172150
OS07G0572100	GTCATG	chr07:23098564..23100449	Similar to Amine oxidase like protein (EC 1.4.3.6) (Copper amine oxidase).	OS07G0570500	OS07G0572000	OS07G0572300	OS07G0573900	OS07G0573800	OS07G0573100	OS07G0571500	OS07G0573600
OS10G0578800	CGCTAG	chr10:23075424..23079071	LrgB-like protein family protein.	OS10G0580300
OS07G0572100	GATCAG	chr07:23098564..23100449	Similar to Amine oxidase like protein (EC 1.4.3.6) (Copper amine oxidase).	OS07G0570500	OS07G0573100	OS07G0571500
OS12G0515400	CCGAAC	chr12:20005794..20008791	Similar to plastidic 2-oxoglutarate/malate transporter.	OS12G0516700
OS08G0562100	CGTTAT	chr08:28141244..28144877	Similar to Sorghum chloroplast CM3 malate dehydrogenase (NADP) (Fragment).	OS08G0559900	OS08G0560500	OS08G0562200
OS04G0521100	CGATAA	chr04:26099273..26101764	Major intrinsic protein family protein.	OS04G0521700
OS02G0698000	AGCGTC	chr02:28701996..28704271	Similar to Phosphoribulokinase, chloroplast precursor (EC 2.7.1.19) (Phosphopentokinase) (PRKase) (PRK).	OS02G0698100	OS02G0697200
OS03G0267300	ATCGTA	chr03:8841311..8843013	Similar to Chloroplast fructose-1,6-bisphosphatase.	OS03G0267700	OS03G0266700	OS03G0267800
OS07G0572100	GGGTCA	chr07:23098564..23100449	Similar to Amine oxidase like protein (EC 1.4.3.6) (Copper amine oxidase).	OS07G0570500	OS07G0572300	OS07G0571500
OS07G0572100	TAACCG	chr07:23098564..23100449	Similar to Amine oxidase like protein (EC 1.4.3.6) (Copper amine oxidase).	OS07G0572300	OS07G0573800	OS07G0573100	OS07G0571500
OS07G0572100	TATCCC	chr07:23098564..23100449	Similar to Amine oxidase like protein (EC 1.4.3.6) (Copper amine oxidase).	OS07G0570500	OS07G0572000	OS07G0572300	OS07G0573100	OS07G0573600
OS10G0578800	CATTCG	chr10:23075424..23079071	LrgB-like protein family protein.	OS10G0580300	OS10G0577000	OS10G0577800	OS10G0580200
OS04G0521100	AAGAGC	chr04:26099273..26101764	Major intrinsic protein family protein.	OS04G0521700
OS03G0267300	CGTACT	chr03:8841311..8843013	Similar to Chloroplast fructose-1,6-bisphosphatase.	OS03G0267700	OS03G0265900	OS03G0268300	OS03G0267800
OS02G0236000	AATCGG	chr02:7706619..7710902	Similar to Aspartate aminotransferase (EC 2.6.1.1) (Fragment).	OS02G0236600
OS08G0344600	GTCATG	chr08:15595818..15599090	Similar to Phosphoenolpyruvate/phosphate translocator.	OS08G0345400	OS08G0344100
OS02G0698000	GCTCAG	chr02:28701996..28704271	Similar to Phosphoribulokinase, chloroplast precursor (EC 2.7.1.19) (Phosphopentokinase) (PRKase) (PRK).	OS02G0697200
OS02G0698000	GGCTTA	chr02:28701996..28704271	Similar to Phosphoribulokinase, chloroplast precursor (EC 2.7.1.19) (Phosphopentokinase) (PRKase) (PRK).	OS02G0698100	OS02G0697200
OS02G0208100	CAGGGG	chr02:6057100..6060267	Similar to plastidic ATP/ADP-transporter.	OS02G0208200
OS04G0658300	GAATCA	chr04:33575152..33579653	Similar to Ribulose bisphosphate carboxylase/oxygenase activase, chloroplast precursor (RuBisCO activase) (RA).	OS04G0659400	OS04G0658100	OS04G0655600
OS10G0578800	AATCGG	chr10:23075424..23079071	LrgB-like protein family protein.	OS10G0577800	OS10G0580200
OS06G0133800	AGGGTC	chr06:1808989..1810092	Similar to Transketolase, chloroplastic.	OS06G0132400
OS11G0171300	CGGAAC	chr11:3488768..3491609	Fructose-bisphosphate aldolase, chloroplast precursor (EC 4.1.2.13) (ALDP).	OS11G0172150	OS11G0169100
OS02G0208100	AGGATT	chr02:6057100..6060267	Similar to plastidic ATP/ADP-transporter.	OS02G0205400	OS02G0208200	OS02G0208900
OS04G0658300	TGGCAT	chr04:33575152..33579653	Similar to Ribulose bisphosphate carboxylase/oxygenase activase, chloroplast precursor (RuBisCO activase) (RA).	OS04G0659400	OS04G0658100	OS04G0655600	OS04G0658000
OS01G0639900	CCACTG	chr01:25704919..25705074	Non-protein coding transcript.	OS01G0641700
OS02G0208100	ACGTCC	chr02:6057100..6060267	Similar to plastidic ATP/ADP-transporter.	OS02G0208900	OS02G0208200
OS03G0862100	CCAGACGG	chr03:36394773..36401591	Conserved hypothetical protein.	OS03G0859800
OS03G0267300	TTAACC	chr03:8841311..8843013	Similar to Chloroplast fructose-1,6-bisphosphatase.	OS03G0266700	OS03G0265900	OS03G0265200	OS03G0267800
OS02G0629200	TAGGCC	chr02:25162880..25166502	Similar to HvPIP2%3B1 protein.	OS02G0631601	OS02G0631200
OS07G0572100	CAGTTA	chr07:23098564..23100449	Similar to Amine oxidase like protein (EC 1.4.3.6) (Copper amine oxidase).	OS07G0571900	OS07G0572000	OS07G0573800	OS07G0573900	OS07G0571500	OS07G0573600
OS03G0267300	CTGACG	chr03:8841311..8843013	Similar to Chloroplast fructose-1,6-bisphosphatase.	OS03G0266700
OS02G0629200	GGAAGT	chr02:25162880..25166502	Similar to HvPIP2%3B1 protein.	OS02G0631601	OS02G0631200
OS06G0133800	CCGACT	chr06:1808989..1810092	Similar to Transketolase, chloroplastic.	OS06G0132400
OS06G0664200	GTCCCT	chr06:27428890..27429154	Hypothetical gene.	OS06G0664100	OS06G0662000
OS02G0698000	ACGGAA	chr02:28701996..28704271	Similar to Phosphoribulokinase, chloroplast precursor (EC 2.7.1.19) (Phosphopentokinase) (PRKase) (PRK).	OS02G0697200
OS06G0664200	TCCTGA	chr06:27428890..27429154	Hypothetical gene.	OS06G0664100	OS06G0662000
OS08G0344600	GTACGG	chr08:15595818..15599090	Similar to Phosphoenolpyruvate/phosphate translocator.	OS08G0343300
OS08G0562100	TGACCC	chr08:28141244..28144877	Similar to Sorghum chloroplast CM3 malate dehydrogenase (NADP) (Fragment).	OS08G0559900	OS08G0562700
OS04G0658300	ATATCG	chr04:33575152..33579653	Similar to Ribulose bisphosphate carboxylase/oxygenase activase, chloroplast precursor (RuBisCO activase) (RA).	OS04G0659400	OS04G0659500	OS04G0658000	OS04G0659900
OS11G0171300	GTAGGA	chr11:3488768..3491609	Fructose-bisphosphate aldolase, chloroplast precursor (EC 4.1.2.13) (ALDP).	OS11G0171500	OS11G0168600
OS06G0664200	GCTGTA	chr06:27428890..27429154	Hypothetical gene.	OS06G0664100	OS06G0662000
OS03G0218400	AGGGTA	chr03:6233563..6238297	Similar to Hexose transporter.	OS03G0219200
OS10G0578800	CGGTAA	chr10:23075424..23079071	LrgB-like protein family protein.	OS10G0577800
OS04G0658300	CAGGTACT	chr04:33575152..33579653	Similar to Ribulose bisphosphate carboxylase/oxygenase activase, chloroplast precursor (RuBisCO activase) (RA).	OS04G0659900	OS04G0658100	OS04G0655600
OS02G0629200	TAGTAC	chr02:25162880..25166502	Similar to HvPIP2%3B1 protein.	OS02G0631200
OS11G0171300	GTCATG	chr11:3488768..3491609	Fructose-bisphosphate aldolase, chloroplast precursor (EC 4.1.2.13) (ALDP).	OS11G0171500	OS11G0168600	OS11G0170300	OS11G0171800	OS11G0173500	OS11G0169100
OS03G0267300	CCCAGT	chr03:8841311..8843013	Similar to Chloroplast fructose-1,6-bisphosphatase.	OS03G0266700	OS03G0265900	OS03G0267800
OS02G0629200	CGTAGT	chr02:25162880..25166502	Similar to HvPIP2%3B1 protein.	OS02G0631601
OS02G0629200	GCACTA	chr02:25162880..25166502	Similar to HvPIP2%3B1 protein.	OS02G0631200
OS02G0236000	CGTTAC	chr02:7706619..7710902	Similar to Aspartate aminotransferase (EC 2.6.1.1) (Fragment).	OS02G0236600
OS04G0658300	CTGGGT	chr04:33575152..33579653	Similar to Ribulose bisphosphate carboxylase/oxygenase activase, chloroplast precursor (RuBisCO activase) (RA).	OS04G0659500	OS04G0659400	OS04G0655600	OS04G0659900
OS01G0639900	TCTGTT	chr01:25704919..25705074	Non-protein coding transcript.	OS01G0641700
OS04G0658300	TTAGCG	chr04:33575152..33579653	Similar to Ribulose bisphosphate carboxylase/oxygenase activase, chloroplast precursor (RuBisCO activase) (RA).	OS04G0659500	OS04G0658100	OS04G0658000
OS06G0133800	CCACGG	chr06:1808989..1810092	Similar to Transketolase, chloroplastic.	OS06G0135000	OS06G0132400
OS08G0562100	GGTAAG	chr08:28141244..28144877	Similar to Sorghum chloroplast CM3 malate dehydrogenase (NADP) (Fragment).	OS08G0562700	OS08G0559900	OS08G0560900
OS08G0344600	CTGGTA	chr08:15595818..15599090	Similar to Phosphoenolpyruvate/phosphate translocator.	OS08G0343300	OS08G0344100
OS08G0562100	ACGCAA	chr08:28141244..28144877	Similar to Sorghum chloroplast CM3 malate dehydrogenase (NADP) (Fragment).	OS08G0562700	OS08G0560300	OS08G0560500	OS08G0559900	OS08G0562500
OS03G0862100	CTTCCG	chr03:36394773..36401591	Conserved hypothetical protein.	OS03G0860900	OS03G0859500
OS02G0698000	GTGCGA	chr02:28701996..28704271	Similar to Phosphoribulokinase, chloroplast precursor (EC 2.7.1.19) (Phosphopentokinase) (PRKase) (PRK).	OS02G0698100
OS08G0344600	TCGGCGTT	chr08:15595818..15599090	Similar to Phosphoenolpyruvate/phosphate translocator.	OS08G0345400
OS10G0578800	CGCAAC	chr10:23075424..23079071	LrgB-like protein family protein.	OS10G0580300	OS10G0580200
OS06G0664200	TAGCGA	chr06:27428890..27429154	Hypothetical gene.	OS06G0662000	OS06G0664100
OS06G0133800	GTCCCT	chr06:1808989..1810092	Similar to Transketolase, chloroplastic.	OS06G0135000	OS06G0132400	OS06G0136800
OS08G0562100	TCGGAT	chr08:28141244..28144877	Similar to Sorghum chloroplast CM3 malate dehydrogenase (NADP) (Fragment).	OS08G0560300	OS08G0560500	OS08G0562700
OS04G0658300	GTCAAT	chr04:33575152..33579653	Similar to Ribulose bisphosphate carboxylase/oxygenase activase, chloroplast precursor (RuBisCO activase) (RA).	OS04G0659500	OS04G0655600	OS04G0658000
OS11G0171300	CAGGGC	chr11:3488768..3491609	Fructose-bisphosphate aldolase, chloroplast precursor (EC 4.1.2.13) (ALDP).	OS11G0169900	OS11G0173500	OS11G0172150	OS11G0168600
OS11G0171300	AACGTA	chr11:3488768..3491609	Fructose-bisphosphate aldolase, chloroplast precursor (EC 4.1.2.13) (ALDP).	OS11G0171800	OS11G0172150
OS07G0572100	GCACTA	chr07:23098564..23100449	Similar to Amine oxidase like protein (EC 1.4.3.6) (Copper amine oxidase).	OS07G0570500	OS07G0572000	OS07G0571500	OS07G0573600
OS06G0133800	CGTATG	chr06:1808989..1810092	Similar to Transketolase, chloroplastic.	OS06G0135000
OS12G0515400	TCCCGA	chr12:20005794..20008791	Similar to plastidic 2-oxoglutarate/malate transporter.	OS12G0516700
OS06G0664200	CCGTAA	chr06:27428890..27429154	Hypothetical gene.	OS06G0664100
OS02G0236000	CTGATC	chr02:7706619..7710902	Similar to Aspartate aminotransferase (EC 2.6.1.1) (Fragment).	OS02G0236600
OS04G0658300	GCATAC	chr04:33575152..33579653	Similar to Ribulose bisphosphate carboxylase/oxygenase activase, chloroplast precursor (RuBisCO activase) (RA).	OS04G0659500	OS04G0658100	OS04G0655600
OS11G0171300	GTCACG	chr11:3488768..3491609	Fructose-bisphosphate aldolase, chloroplast precursor (EC 4.1.2.13) (ALDP).	OS11G0169900	OS11G0171800	OS11G0168600
OS03G0862100	TAGCCA	chr03:36394773..36401591	Conserved hypothetical protein.	OS03G0861800	OS03G0860900
OS04G0521100	CCACGT	chr04:26099273..26101764	Major intrinsic protein family protein.	OS04G0521700
OS02G0208100	CCGCTT	chr02:6057100..6060267	Similar to plastidic ATP/ADP-transporter.	OS02G0206700	OS02G0208200
OS02G0629200	AGAGCG	chr02:25162880..25166502	Similar to HvPIP2%3B1 protein.	OS02G0631601	OS02G0631200
OS02G0698000	CGTACA	chr02:28701996..28704271	Similar to Phosphoribulokinase, chloroplast precursor (EC 2.7.1.19) (Phosphopentokinase) (PRKase) (PRK).	OS02G0698100	OS02G0697200
OS10G0578800	CACGAA	chr10:23075424..23079071	LrgB-like protein family protein.	OS10G0580300	OS10G0577000	OS10G0580200
OS02G0629200	CTACAC	chr02:25162880..25166502	Similar to HvPIP2%3B1 protein.	OS02G0631601	OS02G0631200
OS08G0344600	CGATAA	chr08:15595818..15599090	Similar to Phosphoenolpyruvate/phosphate translocator.	OS08G0343300	OS08G0345400	OS08G0344100
OS02G0698000	GGGTCA	chr02:28701996..28704271	Similar to Phosphoribulokinase, chloroplast precursor (EC 2.7.1.19) (Phosphopentokinase) (PRKase) (PRK).	OS02G0698100	OS02G0697200
OS03G0862100	ATCGGA	chr03:36394773..36401591	Conserved hypothetical protein.	OS03G0861900	OS03G0859500	OS03G0861800	OS03G0859800	OS03G0860900
OS08G0344600	TCGTTA	chr08:15595818..15599090	Similar to Phosphoenolpyruvate/phosphate translocator.	OS08G0345400	OS08G0344100
OS06G0133800	CTCAGT	chr06:1808989..1810092	Similar to Transketolase, chloroplastic.	OS06G0135000
OS03G0862100	AGTCAC	chr03:36394773..36401591	Conserved hypothetical protein.	OS03G0859800	OS03G0860900
OS04G0658300	GGCATT	chr04:33575152..33579653	Similar to Ribulose bisphosphate carboxylase/oxygenase activase, chloroplast precursor (RuBisCO activase) (RA).	OS04G0659400	OS04G0658100	OS04G0655600	OS04G0659900	OS04G0658000
OS04G0658300	CAATCG	chr04:33575152..33579653	Similar to Ribulose bisphosphate carboxylase/oxygenase activase, chloroplast precursor (RuBisCO activase) (RA).	OS04G0659400	OS04G0658000	OS04G0655600
OS02G0629200	GTGACG	chr02:25162880..25166502	Similar to HvPIP2%3B1 protein.	OS02G0631601	OS02G0631200
OS07G0572100	GTGTAC	chr07:23098564..23100449	Similar to Amine oxidase like protein (EC 1.4.3.6) (Copper amine oxidase).	OS07G0571900	OS07G0570500	OS07G0572000	OS07G0573800	OS07G0573100	OS07G0573600
OS03G0267300	ACGTCT	chr03:8841311..8843013	Similar to Chloroplast fructose-1,6-bisphosphatase.	OS03G0267700	OS03G0266700	OS03G0265900	OS03G0268300
OS03G0218400	AGGTCG	chr03:6233563..6238297	Similar to Hexose transporter.	OS03G0219200
OS02G0236000	ACGCCT	chr02:7706619..7710902	Similar to Aspartate aminotransferase (EC 2.6.1.1) (Fragment).	OS02G0236600
OS11G0171300	CGTGAC	chr11:3488768..3491609	Fructose-bisphosphate aldolase, chloroplast precursor (EC 4.1.2.13) (ALDP).	OS11G0169900	OS11G0171800	OS11G0168600
OS08G0562100	GGCCTA	chr08:28141244..28144877	Similar to Sorghum chloroplast CM3 malate dehydrogenase (NADP) (Fragment).	OS08G0560300	OS08G0560500	OS08G0562500
OS04G0658300	GCGGTC	chr04:33575152..33579653	Similar to Ribulose bisphosphate carboxylase/oxygenase activase, chloroplast precursor (RuBisCO activase) (RA).	OS04G0659500	OS04G0655600	OS04G0659900
OS04G0521100	CGGAAA	chr04:26099273..26101764	Major intrinsic protein family protein.	OS04G0521700
OS10G0578800	GAACCG	chr10:23075424..23079071	LrgB-like protein family protein.	OS10G0577800
OS02G0208100	ATTGCC	chr02:6057100..6060267	Similar to plastidic ATP/ADP-transporter.	OS02G0206700	OS02G0208900	OS02G0205400	OS02G0208200
OS06G0133800	AGGCGT	chr06:1808989..1810092	Similar to Transketolase, chloroplastic.	OS06G0132400
OS03G0862100	GCGATC	chr03:36394773..36401591	Conserved hypothetical protein.	OS03G0859800	OS03G0860900
OS10G0578800	GGCCTTAA	chr10:23075424..23079071	LrgB-like protein family protein.	OS10G0577800
OS10G0578800	ACCCGT	chr10:23075424..23079071	LrgB-like protein family protein.	OS10G0580300
OS03G0218400	CCTGTA	chr03:6233563..6238297	Similar to Hexose transporter.	OS03G0219200
OS08G0344600	AGGCGT	chr08:15595818..15599090	Similar to Phosphoenolpyruvate/phosphate translocator.	OS08G0343300	OS08G0345400
OS04G0658300	CCGATT	chr04:33575152..33579653	Similar to Ribulose bisphosphate carboxylase/oxygenase activase, chloroplast precursor (RuBisCO activase) (RA).	OS04G0659400	OS04G0659900	OS04G0658000
OS02G0208100	ACGTCT	chr02:6057100..6060267	Similar to plastidic ATP/ADP-transporter.	OS02G0206700	OS02G0208200	OS02G0208900
OS03G0862100	ACTGCG	chr03:36394773..36401591	Conserved hypothetical protein.	OS03G0859500	OS03G0861900	OS03G0861800
OS07G0572100	GTTCAG	chr07:23098564..23100449	Similar to Amine oxidase like protein (EC 1.4.3.6) (Copper amine oxidase).	OS07G0571900	OS07G0570500	OS07G0572300	OS07G0573100	OS07G0571500	OS07G0573600
OS03G0267300	ACTGGA	chr03:8841311..8843013	Similar to Chloroplast fructose-1,6-bisphosphatase.	OS03G0267700	OS03G0266700	OS03G0265900	OS03G0265200	OS03G0268300
OS03G0218400	CAGGGT	chr03:6233563..6238297	Similar to Hexose transporter.	OS03G0219200
OS06G0133800	AGGGCG	chr06:1808989..1810092	Similar to Transketolase, chloroplastic.	OS06G0135000
OS08G0562100	AAACTGTA	chr08:28141244..28144877	Similar to Sorghum chloroplast CM3 malate dehydrogenase (NADP) (Fragment).	OS08G0560500
OS03G0862100	TGCAATCC	chr03:36394773..36401591	Conserved hypothetical protein.	OS03G0861900
OS11G0171300	ACGCTA	chr11:3488768..3491609	Fructose-bisphosphate aldolase, chloroplast precursor (EC 4.1.2.13) (ALDP).	OS11G0172150	OS11G0169100
OS03G0267300	TAAGCG	chr03:8841311..8843013	Similar to Chloroplast fructose-1,6-bisphosphatase.	OS03G0266700	OS03G0265200	OS03G0268300	OS03G0267800
OS02G0208100	CTGTGA	chr02:6057100..6060267	Similar to plastidic ATP/ADP-transporter.	OS02G0206700	OS02G0208900	OS02G0205400	OS02G0208200
OS03G0218400	GTAGGC	chr03:6233563..6238297	Similar to Hexose transporter.	OS03G0219200
OS08G0344600	CATACG	chr08:15595818..15599090	Similar to Phosphoenolpyruvate/phosphate translocator.	OS08G0345400
OS08G0344600	TACCTC	chr08:15595818..15599090	Similar to Phosphoenolpyruvate/phosphate translocator.	OS08G0345400
OS11G0171300	TTGGAA	chr11:3488768..3491609	Fructose-bisphosphate aldolase, chloroplast precursor (EC 4.1.2.13) (ALDP).	OS11G0169900	OS11G0173500	OS11G0171500	OS11G0168600	OS11G0170300	OS11G0171800	OS11G0169100	OS11G0172150
OS03G0267300	GATCGCCA	chr03:8841311..8843013	Similar to Chloroplast fructose-1,6-bisphosphatase.	OS03G0267800
OS06G0133800	AGCGGA	chr06:1808989..1810092	Similar to Transketolase, chloroplastic.	OS06G0136800
OS02G0629200	TCCGTG	chr02:25162880..25166502	Similar to HvPIP2%3B1 protein.	OS02G0631601
OS06G0664200	GTGTAC	chr06:27428890..27429154	Hypothetical gene.	OS06G0662000	OS06G0664100
OS08G0344600	AGAACG	chr08:15595818..15599090	Similar to Phosphoenolpyruvate/phosphate translocator.	OS08G0343300	OS08G0345400
OS11G0171300	CTTATC	chr11:3488768..3491609	Fructose-bisphosphate aldolase, chloroplast precursor (EC 4.1.2.13) (ALDP).	OS11G0169900	OS11G0170400	OS11G0168600	OS11G0171800	OS11G0172150	OS11G0171500	OS11G0173500
OS01G0639900	CCACGA	chr01:25704919..25705074	Non-protein coding transcript.	OS01G0641700
OS03G0267300	TTCGGA	chr03:8841311..8843013	Similar to Chloroplast fructose-1,6-bisphosphatase.	OS03G0265900	OS03G0268300
OS03G0267300	TATACG	chr03:8841311..8843013	Similar to Chloroplast fructose-1,6-bisphosphatase.	OS03G0267700	OS03G0267800
OS11G0171300	GTGCGA	chr11:3488768..3491609	Fructose-bisphosphate aldolase, chloroplast precursor (EC 4.1.2.13) (ALDP).	OS11G0170400	OS11G0170300	OS11G0171800
OS10G0578800	TACCAG	chr10:23075424..23079071	LrgB-like protein family protein.	OS10G0580300	OS10G0577000
OS04G0658300	CCAGAC	chr04:33575152..33579653	Similar to Ribulose bisphosphate carboxylase/oxygenase activase, chloroplast precursor (RuBisCO activase) (RA).	OS04G0659400	OS04G0659900
OS03G0862100	TAACGG	chr03:36394773..36401591	Conserved hypothetical protein.	OS03G0861800	OS03G0861900	OS03G0859800	OS03G0860900
OS02G0698000	CGTACC	chr02:28701996..28704271	Similar to Phosphoribulokinase, chloroplast precursor (EC 2.7.1.19) (Phosphopentokinase) (PRKase) (PRK).	OS02G0698100
OS01G0639900	TGACTC	chr01:25704919..25705074	Non-protein coding transcript.	OS01G0641700
OS12G0515400	ACTTGT	chr12:20005794..20008791	Similar to plastidic 2-oxoglutarate/malate transporter.	OS12G0516700
OS08G0344600	TGCGGA	chr08:15595818..15599090	Similar to Phosphoenolpyruvate/phosphate translocator.	OS08G0343300	OS08G0345400	OS08G0344100
OS06G0133800	TGTATC	chr06:1808989..1810092	Similar to Transketolase, chloroplastic.	OS06G0136800	OS06G0135000	OS06G0132400
OS08G0562100	ACTCTG	chr08:28141244..28144877	Similar to Sorghum chloroplast CM3 malate dehydrogenase (NADP) (Fragment).	OS08G0560500	OS08G0559900	OS08G0562700	OS08G0560900	OS08G0562500
OS04G0658300	ATCGCC	chr04:33575152..33579653	Similar to Ribulose bisphosphate carboxylase/oxygenase activase, chloroplast precursor (RuBisCO activase) (RA).	OS04G0659500	OS04G0658100	OS04G0655600	OS04G0659900
OS02G0698000	ACCTAC	chr02:28701996..28704271	Similar to Phosphoribulokinase, chloroplast precursor (EC 2.7.1.19) (Phosphopentokinase) (PRKase) (PRK).	OS02G0698100	OS02G0697200
OS10G0578800	TAAGGC	chr10:23075424..23079071	LrgB-like protein family protein.	OS10G0580300	OS10G0577000	OS10G0577800	OS10G0580200
OS07G0572100	CGACCT	chr07:23098564..23100449	Similar to Amine oxidase like protein (EC 1.4.3.6) (Copper amine oxidase).	OS07G0570500	OS07G0572000	OS07G0572300	OS07G0573800	OS07G0573900	OS07G0571500
OS01G0639900	CGGCAC	chr01:25704919..25705074	Non-protein coding transcript.	OS01G0641700
OS07G0572100	GTTCCG	chr07:23098564..23100449	Similar to Amine oxidase like protein (EC 1.4.3.6) (Copper amine oxidase).	OS07G0573800	OS07G0573900	OS07G0571500	OS07G0573600
OS03G0267300	TACGAG	chr03:8841311..8843013	Similar to Chloroplast fructose-1,6-bisphosphatase.	OS03G0267700	OS03G0265900	OS03G0268300	OS03G0267800
OS08G0344600	TTAGCG	chr08:15595818..15599090	Similar to Phosphoenolpyruvate/phosphate translocator.	OS08G0345400	OS08G0344100
OS02G0629200	CGGCAT	chr02:25162880..25166502	Similar to HvPIP2%3B1 protein.	OS02G0631601
OS02G0629200	GCCTAT	chr02:25162880..25166502	Similar to HvPIP2%3B1 protein.	OS02G0631601	OS02G0631200
OS03G0862100	TTCGAC	chr03:36394773..36401591	Conserved hypothetical protein.	OS03G0861900	OS03G0859800	OS03G0860900
OS12G0515400	TACGTC	chr12:20005794..20008791	Similar to plastidic 2-oxoglutarate/malate transporter.	OS12G0516700
OS02G0208100	CCCTGA	chr02:6057100..6060267	Similar to plastidic ATP/ADP-transporter.	OS02G0206700	OS02G0208200	OS02G0205400
OS02G0698000	GATACC	chr02:28701996..28704271	Similar to Phosphoribulokinase, chloroplast precursor (EC 2.7.1.19) (Phosphopentokinase) (PRKase) (PRK).	OS02G0697200
OS12G0515400	ACCGAT	chr12:20005794..20008791	Similar to plastidic 2-oxoglutarate/malate transporter.	OS12G0516700
OS10G0578800	AATTGC	chr10:23075424..23079071	LrgB-like protein family protein.	OS10G0580300	OS10G0577800	OS10G0580200
OS04G0658300	TATCCC	chr04:33575152..33579653	Similar to Ribulose bisphosphate carboxylase/oxygenase activase, chloroplast precursor (RuBisCO activase) (RA).	OS04G0659400	OS04G0659500	OS04G0659900	OS04G0658000
OS08G0344600	TACCCG	chr08:15595818..15599090	Similar to Phosphoenolpyruvate/phosphate translocator.	OS08G0344100
OS11G0171300	AACGGC	chr11:3488768..3491609	Fructose-bisphosphate aldolase, chloroplast precursor (EC 4.1.2.13) (ALDP).	OS11G0170400	OS11G0173500	OS11G0170300	OS11G0171800	OS11G0172150
OS06G0664200	GTAACC	chr06:27428890..27429154	Hypothetical gene.	OS06G0662000
OS03G0267300	GCCTAT	chr03:8841311..8843013	Similar to Chloroplast fructose-1,6-bisphosphatase.	OS03G0267700	OS03G0266700
OS06G0664200	CGCAAA	chr06:27428890..27429154	Hypothetical gene.	OS06G0662000
OS10G0578800	TAATCG	chr10:23075424..23079071	LrgB-like protein family protein.	OS10G0580300	OS10G0577000	OS10G0580200
OS03G0862100	GTTCCG	chr03:36394773..36401591	Conserved hypothetical protein.	OS03G0859800	OS03G0860900
OS03G0267300	CCTGAC	chr03:8841311..8843013	Similar to Chloroplast fructose-1,6-bisphosphatase.	OS03G0267700	OS03G0266700
OS12G0515400	GCAGAT	chr12:20005794..20008791	Similar to plastidic 2-oxoglutarate/malate transporter.	OS12G0516700
OS08G0344600	CTAGCG	chr08:15595818..15599090	Similar to Phosphoenolpyruvate/phosphate translocator.	OS08G0343300	OS08G0345400
OS02G0208100	GACGTA	chr02:6057100..6060267	Similar to plastidic ATP/ADP-transporter.	OS02G0206700	OS02G0205400	OS02G0208200
OS03G0267300	CGCTTA	chr03:8841311..8843013	Similar to Chloroplast fructose-1,6-bisphosphatase.	OS03G0266700	OS03G0265200	OS03G0268300	OS03G0267800
OS04G0521100	GATACG	chr04:26099273..26101764	Major intrinsic protein family protein.	OS04G0521700
OS08G0344600	AAGCGA	chr08:15595818..15599090	Similar to Phosphoenolpyruvate/phosphate translocator.	OS08G0343300	OS08G0345400	OS08G0344100
OS02G0236000	GTTAAG	chr02:7706619..7710902	Similar to Aspartate aminotransferase (EC 2.6.1.1) (Fragment).	OS02G0236600
OS08G0562100	GAGACC	chr08:28141244..28144877	Similar to Sorghum chloroplast CM3 malate dehydrogenase (NADP) (Fragment).	OS08G0560300	OS08G0560500	OS08G0562200	OS08G0560900	OS08G0562500
OS04G0521100	GATCGC	chr04:26099273..26101764	Major intrinsic protein family protein.	OS04G0521700
OS02G0698000	TTCACG	chr02:28701996..28704271	Similar to Phosphoribulokinase, chloroplast precursor (EC 2.7.1.19) (Phosphopentokinase) (PRKase) (PRK).	OS02G0698100	OS02G0697200
OS11G0171300	CGCAGA	chr11:3488768..3491609	Fructose-bisphosphate aldolase, chloroplast precursor (EC 4.1.2.13) (ALDP).	OS11G0172150
OS04G0658300	ATTGCC	chr04:33575152..33579653	Similar to Ribulose bisphosphate carboxylase/oxygenase activase, chloroplast precursor (RuBisCO activase) (RA).	OS04G0659500	OS04G0658100	OS04G0655600	OS04G0659900
OS02G0629200	TACCTC	chr02:25162880..25166502	Similar to HvPIP2%3B1 protein.	OS02G0631200
OS06G0133800	CCGATT	chr06:1808989..1810092	Similar to Transketolase, chloroplastic.	OS06G0132400	OS06G0135000
OS03G0862100	ACGCAG	chr03:36394773..36401591	Conserved hypothetical protein.	OS03G0859500
OS04G0658300	GGTAAC	chr04:33575152..33579653	Similar to Ribulose bisphosphate carboxylase/oxygenase activase, chloroplast precursor (RuBisCO activase) (RA).	OS04G0659400	OS04G0658100
OS03G0862100	GTAAGA	chr03:36394773..36401591	Conserved hypothetical protein.	OS03G0859500	OS03G0861800	OS03G0861900	OS03G0859800	OS03G0860900
OS01G0639900	GGAATG	chr01:25704919..25705074	Non-protein coding transcript.	OS01G0641700
OS07G0572100	AGTAAC	chr07:23098564..23100449	Similar to Amine oxidase like protein (EC 1.4.3.6) (Copper amine oxidase).	OS07G0572000	OS07G0571500
OS11G0171300	GCGTTT	chr11:3488768..3491609	Fructose-bisphosphate aldolase, chloroplast precursor (EC 4.1.2.13) (ALDP).	OS11G0170300	OS11G0171800	OS11G0172150	OS11G0169100
OS12G0515400	GGGTTC	chr12:20005794..20008791	Similar to plastidic 2-oxoglutarate/malate transporter.	OS12G0516700
OS08G0562100	TTACCC	chr08:28141244..28144877	Similar to Sorghum chloroplast CM3 malate dehydrogenase (NADP) (Fragment).	OS08G0562700	OS08G0560500	OS08G0559900	OS08G0560900
OS08G0562100	CCACGG	chr08:28141244..28144877	Similar to Sorghum chloroplast CM3 malate dehydrogenase (NADP) (Fragment).	OS08G0560300	OS08G0562700	OS08G0560500	OS08G0562200	OS08G0559900	OS08G0560900
OS02G0698000	GCTTAC	chr02:28701996..28704271	Similar to Phosphoribulokinase, chloroplast precursor (EC 2.7.1.19) (Phosphopentokinase) (PRKase) (PRK).	OS02G0698100
OS08G0344600	TGACTC	chr08:15595818..15599090	Similar to Phosphoenolpyruvate/phosphate translocator.	OS08G0344100
OS11G0171300	CGGGTC	chr11:3488768..3491609	Fructose-bisphosphate aldolase, chloroplast precursor (EC 4.1.2.13) (ALDP).	OS11G0173500	OS11G0172150	OS11G0168600
OS08G0562100	GTAAGG	chr08:28141244..28144877	Similar to Sorghum chloroplast CM3 malate dehydrogenase (NADP) (Fragment).	OS08G0559900	OS08G0562500
OS02G0236000	GTCCTG	chr02:7706619..7710902	Similar to Aspartate aminotransferase (EC 2.6.1.1) (Fragment).	OS02G0236600
OS04G0658300	GACCGA	chr04:33575152..33579653	Similar to Ribulose bisphosphate carboxylase/oxygenase activase, chloroplast precursor (RuBisCO activase) (RA).	OS04G0659400	OS04G0659500	OS04G0659900	OS04G0658000
OS08G0562100	GGCATA	chr08:28141244..28144877	Similar to Sorghum chloroplast CM3 malate dehydrogenase (NADP) (Fragment).	OS08G0560300	OS08G0560500	OS08G0560900
OS06G0664200	CGCAAC	chr06:27428890..27429154	Hypothetical gene.	OS06G0664100
OS02G0698000	GCGGGT	chr02:28701996..28704271	Similar to Phosphoribulokinase, chloroplast precursor (EC 2.7.1.19) (Phosphopentokinase) (PRKase) (PRK).	OS02G0698100	OS02G0697200
OS11G0171300	CCGAAC	chr11:3488768..3491609	Fructose-bisphosphate aldolase, chloroplast precursor (EC 4.1.2.13) (ALDP).	OS11G0169900	OS11G0172150	OS11G0168600	OS11G0169100
OS01G0639900	GAATCA	chr01:25704919..25705074	Non-protein coding transcript.	OS01G0641700
OS07G0572100	TCTGTT	chr07:23098564..23100449	Similar to Amine oxidase like protein (EC 1.4.3.6) (Copper amine oxidase).	OS07G0571900	OS07G0570500	OS07G0572000	OS07G0573800	OS07G0572300	OS07G0573900	OS07G0573100	OS07G0571500	OS07G0573600
OS02G0629200	CGCACT	chr02:25162880..25166502	Similar to HvPIP2%3B1 protein.	OS02G0631200
OS03G0267300	ACCGTA	chr03:8841311..8843013	Similar to Chloroplast fructose-1,6-bisphosphatase.	OS03G0267700	OS03G0266700	OS03G0265900	OS03G0265200	OS03G0268300
OS02G0698000	CGCAAC	chr02:28701996..28704271	Similar to Phosphoribulokinase, chloroplast precursor (EC 2.7.1.19) (Phosphopentokinase) (PRKase) (PRK).	OS02G0698100
OS03G0218400	TGACAG	chr03:6233563..6238297	Similar to Hexose transporter.	OS03G0219200
OS07G0572100	CGGCTC	chr07:23098564..23100449	Similar to Amine oxidase like protein (EC 1.4.3.6) (Copper amine oxidase).	OS07G0571900	OS07G0572000	OS07G0572300	OS07G0571500
OS08G0562100	CGCAAT	chr08:28141244..28144877	Similar to Sorghum chloroplast CM3 malate dehydrogenase (NADP) (Fragment).	OS08G0560500	OS08G0562500
OS11G0171300	GCAACT	chr11:3488768..3491609	Fructose-bisphosphate aldolase, chloroplast precursor (EC 4.1.2.13) (ALDP).	OS11G0170400	OS11G0168600	OS11G0171800	OS11G0173500	OS11G0169100	OS11G0172150
OS02G0698000	CCCCAT	chr02:28701996..28704271	Similar to Phosphoribulokinase, chloroplast precursor (EC 2.7.1.19) (Phosphopentokinase) (PRKase) (PRK).	OS02G0698100	OS02G0697200
OS07G0572100	GTAACC	chr07:23098564..23100449	Similar to Amine oxidase like protein (EC 1.4.3.6) (Copper amine oxidase).	OS07G0571900	OS07G0570500	OS07G0572000	OS07G0571500	OS07G0573600
OS07G0572100	ACGTTA	chr07:23098564..23100449	Similar to Amine oxidase like protein (EC 1.4.3.6) (Copper amine oxidase).	OS07G0570500	OS07G0573900
OS12G0515400	TAAGGC	chr12:20005794..20008791	Similar to plastidic 2-oxoglutarate/malate transporter.	OS12G0516700
OS02G0208100	GACGCC	chr02:6057100..6060267	Similar to plastidic ATP/ADP-transporter.	OS02G0208200
OS02G0208100	CCCCGA	chr02:6057100..6060267	Similar to plastidic ATP/ADP-transporter.	OS02G0208200	OS02G0205400
OS02G0208100	CTAAGA	chr02:6057100..6060267	Similar to plastidic ATP/ADP-transporter.	OS02G0206700	OS02G0208200	OS02G0205400
OS02G0629200	ATTACC	chr02:25162880..25166502	Similar to HvPIP2%3B1 protein.	OS02G0631601	OS02G0631200
OS08G0562100	ACTACCAT	chr08:28141244..28144877	Similar to Sorghum chloroplast CM3 malate dehydrogenase (NADP) (Fragment).	OS08G0560900
OS03G0267300	TGTAAG	chr03:8841311..8843013	Similar to Chloroplast fructose-1,6-bisphosphatase.	OS03G0266700	OS03G0265900	OS03G0265200	OS03G0267800
OS02G0698000	GCGCAA	chr02:28701996..28704271	Similar to Phosphoribulokinase, chloroplast precursor (EC 2.7.1.19) (Phosphopentokinase) (PRKase) (PRK).	OS02G0698100	OS02G0697200
OS08G0562100	GCGTGC	chr08:28141244..28144877	Similar to Sorghum chloroplast CM3 malate dehydrogenase (NADP) (Fragment).	OS08G0560300	OS08G0562700	OS08G0560500	OS08G0562200	OS08G0559900	OS08G0560900	OS08G0562500
OS06G0133800	CTCAGC	chr06:1808989..1810092	Similar to Transketolase, chloroplastic.	OS06G0135000
OS08G0562100	TTGCGT	chr08:28141244..28144877	Similar to Sorghum chloroplast CM3 malate dehydrogenase (NADP) (Fragment).	OS08G0562700	OS08G0560300	OS08G0560500	OS08G0559900	OS08G0562500
OS08G0562100	TCCTAACC	chr08:28141244..28144877	Similar to Sorghum chloroplast CM3 malate dehydrogenase (NADP) (Fragment).	OS08G0562200
OS02G0236000	GTAACG	chr02:7706619..7710902	Similar to Aspartate aminotransferase (EC 2.6.1.1) (Fragment).	OS02G0236600
OS06G0133800	CAGGGT	chr06:1808989..1810092	Similar to Transketolase, chloroplastic.	OS06G0132400	OS06G0136800
OS08G0344600	TCCCGC	chr08:15595818..15599090	Similar to Phosphoenolpyruvate/phosphate translocator.	OS08G0343300	OS08G0345400
OS08G0344600	AGTAGC	chr08:15595818..15599090	Similar to Phosphoenolpyruvate/phosphate translocator.	OS08G0345400
OS03G0862100	GTATCG	chr03:36394773..36401591	Conserved hypothetical protein.	OS03G0859500	OS03G0859800	OS03G0860900
OS07G0572100	AGCGAA	chr07:23098564..23100449	Similar to Amine oxidase like protein (EC 1.4.3.6) (Copper amine oxidase).	OS07G0572000	OS07G0573800	OS07G0573900	OS07G0571500	OS07G0573600
OS02G0629200	AACGAC	chr02:25162880..25166502	Similar to HvPIP2%3B1 protein.	OS02G0631200
OS12G0515400	ACGGGT	chr12:20005794..20008791	Similar to plastidic 2-oxoglutarate/malate transporter.	OS12G0516700
OS08G0562100	CGGAAC	chr08:28141244..28144877	Similar to Sorghum chloroplast CM3 malate dehydrogenase (NADP) (Fragment).	OS08G0560300	OS08G0562200	OS08G0559900
OS12G0515400	CCAGAC	chr12:20005794..20008791	Similar to plastidic 2-oxoglutarate/malate transporter.	OS12G0516700
OS10G0578800	GGCTTA	chr10:23075424..23079071	LrgB-like protein family protein.	OS10G0580300	OS10G0577800
OS11G0171300	ATACGA	chr11:3488768..3491609	Fructose-bisphosphate aldolase, chloroplast precursor (EC 4.1.2.13) (ALDP).	OS11G0170400	OS11G0168600	OS11G0170300
OS02G0629200	CCGTAC	chr02:25162880..25166502	Similar to HvPIP2%3B1 protein.	OS02G0631601	OS02G0631200
OS12G0515400	ACGCTC	chr12:20005794..20008791	Similar to plastidic 2-oxoglutarate/malate transporter.	OS12G0516700
OS03G0267300	CTCGTA	chr03:8841311..8843013	Similar to Chloroplast fructose-1,6-bisphosphatase.	OS03G0267700	OS03G0265900	OS03G0268300	OS03G0267800
OS01G0639900	GCCGGA	chr01:25704919..25705074	Non-protein coding transcript.	OS01G0641700
OS03G0267300	CTATCC	chr03:8841311..8843013	Similar to Chloroplast fructose-1,6-bisphosphatase.	OS03G0266700	OS03G0265900	OS03G0265200	OS03G0267800
OS02G0698000	CGGCAT	chr02:28701996..28704271	Similar to Phosphoribulokinase, chloroplast precursor (EC 2.7.1.19) (Phosphopentokinase) (PRKase) (PRK).	OS02G0697200
OS12G0515400	ACGTAG	chr12:20005794..20008791	Similar to plastidic 2-oxoglutarate/malate transporter.	OS12G0516700
OS03G0862100	AGCGCC	chr03:36394773..36401591	Conserved hypothetical protein.	OS03G0861900	OS03G0859500	OS03G0859800	OS03G0860900
OS04G0658300	TGTAGG	chr04:33575152..33579653	Similar to Ribulose bisphosphate carboxylase/oxygenase activase, chloroplast precursor (RuBisCO activase) (RA).	OS04G0659500	OS04G0659400	OS04G0658100	OS04G0658000	OS04G0659900
OS12G0515400	TATGCCGA	chr12:20005794..20008791	Similar to plastidic 2-oxoglutarate/malate transporter.	OS12G0516700
OS03G0218400	CCCTGA	chr03:6233563..6238297	Similar to Hexose transporter.	OS03G0219200
OS02G0208100	CGATTA	chr02:6057100..6060267	Similar to plastidic ATP/ADP-transporter.	OS02G0206700	OS02G0208200	OS02G0208900	OS02G0205400
OS03G0218400	GGGTTC	chr03:6233563..6238297	Similar to Hexose transporter.	OS03G0219200
OS06G0664200	CCGTGA	chr06:27428890..27429154	Hypothetical gene.	OS06G0662000
OS03G0862100	GGAATG	chr03:36394773..36401591	Conserved hypothetical protein.	OS03G0861800	OS03G0861900	OS03G0859500	OS03G0859800	OS03G0860900
OS08G0562100	GTTACG	chr08:28141244..28144877	Similar to Sorghum chloroplast CM3 malate dehydrogenase (NADP) (Fragment).	OS08G0560300	OS08G0560500
OS01G0639900	TAATCG	chr01:25704919..25705074	Non-protein coding transcript.	OS01G0641700
OS01G0639900	ATGCGTAC	chr01:25704919..25705074	Non-protein coding transcript.	OS01G0641700
OS03G0218400	GATCCG	chr03:6233563..6238297	Similar to Hexose transporter.	OS03G0219200
OS10G0578800	CCCGTA	chr10:23075424..23079071	LrgB-like protein family protein.	OS10G0580300	OS10G0580200
OS02G0698000	AGAGCG	chr02:28701996..28704271	Similar to Phosphoribulokinase, chloroplast precursor (EC 2.7.1.19) (Phosphopentokinase) (PRKase) (PRK).	OS02G0698100	OS02G0697200
OS11G0171300	AGTCAATG	chr11:3488768..3491609	Fructose-bisphosphate aldolase, chloroplast precursor (EC 4.1.2.13) (ALDP).	OS11G0173500	OS11G0172150	OS11G0171800
OS10G0578800	CGGATT	chr10:23075424..23079071	LrgB-like protein family protein.	OS10G0580200
OS02G0208100	GAGCGATG	chr02:6057100..6060267	Similar to plastidic ATP/ADP-transporter.	OS02G0208900
OS03G0862100	ACCCGATG	chr03:36394773..36401591	Conserved hypothetical protein.	OS03G0859500
OS07G0572100	GGTAGG	chr07:23098564..23100449	Similar to Amine oxidase like protein (EC 1.4.3.6) (Copper amine oxidase).	OS07G0570500	OS07G0572000	OS07G0573800	OS07G0573900	OS07G0573100
OS03G0862100	GGATCG	chr03:36394773..36401591	Conserved hypothetical protein.	OS03G0860900	OS03G0861900	OS03G0859500	OS03G0859800
OS03G0267300	GCCGAA	chr03:8841311..8843013	Similar to Chloroplast fructose-1,6-bisphosphatase.	OS03G0267700	OS03G0265900	OS03G0268300	OS03G0267800
OS08G0344600	CTGGAG	chr08:15595818..15599090	Similar to Phosphoenolpyruvate/phosphate translocator.	OS08G0343300	OS08G0345400
OS02G0698000	GACCCG	chr02:28701996..28704271	Similar to Phosphoribulokinase, chloroplast precursor (EC 2.7.1.19) (Phosphopentokinase) (PRKase) (PRK).	OS02G0698100	OS02G0697200
OS06G0133800	CAGGGC	chr06:1808989..1810092	Similar to Transketolase, chloroplastic.	OS06G0132400	OS06G0135000
OS06G0664200	GTAATG	chr06:27428890..27429154	Hypothetical gene.	OS06G0664100
OS01G0639900	AGGGCG	chr01:25704919..25705074	Non-protein coding transcript.	OS01G0641700
OS12G0515400	ACAGAT	chr12:20005794..20008791	Similar to plastidic 2-oxoglutarate/malate transporter.	OS12G0516700
OS03G0862100	GCGTGC	chr03:36394773..36401591	Conserved hypothetical protein.	OS03G0861800	OS03G0859500
OS01G0639900	GACCTA	chr01:25704919..25705074	Non-protein coding transcript.	OS01G0641700
OS03G0218400	CCAGGC	chr03:6233563..6238297	Similar to Hexose transporter.	OS03G0219200
OS02G0236000	GACGTA	chr02:7706619..7710902	Similar to Aspartate aminotransferase (EC 2.6.1.1) (Fragment).	OS02G0236600
OS03G0267300	CGTGAG	chr03:8841311..8843013	Similar to Chloroplast fructose-1,6-bisphosphatase.	OS03G0267700	OS03G0265900
OS08G0562100	TTCCGA	chr08:28141244..28144877	Similar to Sorghum chloroplast CM3 malate dehydrogenase (NADP) (Fragment).	OS08G0560500	OS08G0562200	OS08G0562700	OS08G0559900	OS08G0562500
OS03G0862100	TTGCGT	chr03:36394773..36401591	Conserved hypothetical protein.	OS03G0859800
OS01G0639900	AGCGGA	chr01:25704919..25705074	Non-protein coding transcript.	OS01G0641700
OS08G0562100	CGTAAC	chr08:28141244..28144877	Similar to Sorghum chloroplast CM3 malate dehydrogenase (NADP) (Fragment).	OS08G0560300	OS08G0560500
OS04G0521100	ATTCGG	chr04:26099273..26101764	Major intrinsic protein family protein.	OS04G0521700
OS12G0515400	CGTACA	chr12:20005794..20008791	Similar to plastidic 2-oxoglutarate/malate transporter.	OS12G0516700
OS06G0133800	CGGGCC	chr06:1808989..1810092	Similar to Transketolase, chloroplastic.	OS06G0132400
OS03G0267300	ATATCG	chr03:8841311..8843013	Similar to Chloroplast fructose-1,6-bisphosphatase.	OS03G0267700
OS11G0171300	AAGCCC	chr11:3488768..3491609	Fructose-bisphosphate aldolase, chloroplast precursor (EC 4.1.2.13) (ALDP).	OS11G0169900	OS11G0168600	OS11G0170300	OS11G0171800
OS03G0862100	GGACTC	chr03:36394773..36401591	Conserved hypothetical protein.	OS03G0861800	OS03G0859800	OS03G0860900
OS03G0267300	TCGCTT	chr03:8841311..8843013	Similar to Chloroplast fructose-1,6-bisphosphatase.	OS03G0267700	OS03G0266700	OS03G0265200	OS03G0268300	OS03G0267800
OS06G0664200	ACCGCA	chr06:27428890..27429154	Hypothetical gene.	OS06G0662000	OS06G0664100
OS02G0629200	TTTGCG	chr02:25162880..25166502	Similar to HvPIP2%3B1 protein.	OS02G0631200
OS01G0639900	AGGGCC	chr01:25704919..25705074	Non-protein coding transcript.	OS01G0641700
OS04G0658300	GGAAGT	chr04:33575152..33579653	Similar to Ribulose bisphosphate carboxylase/oxygenase activase, chloroplast precursor (RuBisCO activase) (RA).	OS04G0658100	OS04G0659900	OS04G0658000
OS03G0267300	CTCACG	chr03:8841311..8843013	Similar to Chloroplast fructose-1,6-bisphosphatase.	OS03G0267700	OS03G0265900
OS08G0562100	TATACG	chr08:28141244..28144877	Similar to Sorghum chloroplast CM3 malate dehydrogenase (NADP) (Fragment).	OS08G0560300	OS08G0559900	OS08G0562700	OS08G0562500
OS03G0862100	AGCTTCCC	chr03:36394773..36401591	Conserved hypothetical protein.	OS03G0860900
OS06G0133800	TAATCG	chr06:1808989..1810092	Similar to Transketolase, chloroplastic.	OS06G0132400	OS06G0136800
OS02G0698000	ACGCAC	chr02:28701996..28704271	Similar to Phosphoribulokinase, chloroplast precursor (EC 2.7.1.19) (Phosphopentokinase) (PRKase) (PRK).	OS02G0698100	OS02G0697200
OS03G0862100	ATTCGC	chr03:36394773..36401591	Conserved hypothetical protein.	OS03G0861900	OS03G0860900
OS07G0572100	GTCTCC	chr07:23098564..23100449	Similar to Amine oxidase like protein (EC 1.4.3.6) (Copper amine oxidase).	OS07G0573800	OS07G0572300	OS07G0573900	OS07G0573100	OS07G0571500	OS07G0573600
OS02G0698000	GCCCCG	chr02:28701996..28704271	Similar to Phosphoribulokinase, chloroplast precursor (EC 2.7.1.19) (Phosphopentokinase) (PRKase) (PRK).	OS02G0698100	OS02G0697200
OS06G0133800	CGGACA	chr06:1808989..1810092	Similar to Transketolase, chloroplastic.	OS06G0132400
OS02G0698000	CGAGTA	chr02:28701996..28704271	Similar to Phosphoribulokinase, chloroplast precursor (EC 2.7.1.19) (Phosphopentokinase) (PRKase) (PRK).	OS02G0698100	OS02G0697200
OS08G0344600	TTCCGG	chr08:15595818..15599090	Similar to Phosphoenolpyruvate/phosphate translocator.	OS08G0344100
OS11G0171300	CTCAGA	chr11:3488768..3491609	Fructose-bisphosphate aldolase, chloroplast precursor (EC 4.1.2.13) (ALDP).	OS11G0169900	OS11G0170400	OS11G0170300	OS11G0171800	OS11G0171500	OS11G0169100
OS02G0236000	GTGTAC	chr02:7706619..7710902	Similar to Aspartate aminotransferase (EC 2.6.1.1) (Fragment).	OS02G0236600
OS02G0629200	AGGGTA	chr02:25162880..25166502	Similar to HvPIP2%3B1 protein.	OS02G0631200
OS07G0572100	GACGCC	chr07:23098564..23100449	Similar to Amine oxidase like protein (EC 1.4.3.6) (Copper amine oxidase).	OS07G0571900	OS07G0572000
OS04G0521100	CATAGA	chr04:26099273..26101764	Major intrinsic protein family protein.	OS04G0521700
OS02G0208100	ACGGGT	chr02:6057100..6060267	Similar to plastidic ATP/ADP-transporter.	OS02G0205400	OS02G0208900
OS03G0862100	GATACG	chr03:36394773..36401591	Conserved hypothetical protein.	OS03G0861800
OS02G0698000	ACCGCG	chr02:28701996..28704271	Similar to Phosphoribulokinase, chloroplast precursor (EC 2.7.1.19) (Phosphopentokinase) (PRKase) (PRK).	OS02G0698100	OS02G0697200
OS02G0208100	GTGCGG	chr02:6057100..6060267	Similar to plastidic ATP/ADP-transporter.	OS02G0206700	OS02G0208200	OS02G0208900	OS02G0205400
OS10G0578800	TTCAGT	chr10:23075424..23079071	LrgB-like protein family protein.	OS10G0577000	OS10G0580200
OS02G0698000	TGACCT	chr02:28701996..28704271	Similar to Phosphoribulokinase, chloroplast precursor (EC 2.7.1.19) (Phosphopentokinase) (PRKase) (PRK).	OS02G0698100	OS02G0697200
OS02G0208100	CAGTTA	chr02:6057100..6060267	Similar to plastidic ATP/ADP-transporter.	OS02G0206700	OS02G0208900	OS02G0205400
OS01G0639900	GCGCTA	chr01:25704919..25705074	Non-protein coding transcript.	OS01G0641700
OS06G0664200	GATCGC	chr06:27428890..27429154	Hypothetical gene.	OS06G0664100
OS02G0208100	GCTCAG	chr02:6057100..6060267	Similar to plastidic ATP/ADP-transporter.	OS02G0205400
OS06G0133800	TACCGC	chr06:1808989..1810092	Similar to Transketolase, chloroplastic.	OS06G0136800
OS07G0572100	TAAGAC	chr07:23098564..23100449	Similar to Amine oxidase like protein (EC 1.4.3.6) (Copper amine oxidase).	OS07G0571900	OS07G0570500	OS07G0572000	OS07G0573100	OS07G0571500	OS07G0573600
OS08G0344600	AGAGCG	chr08:15595818..15599090	Similar to Phosphoenolpyruvate/phosphate translocator.	OS08G0345400
OS06G0664200	AACGAC	chr06:27428890..27429154	Hypothetical gene.	OS06G0664100
OS02G0629200	ATCGGT	chr02:25162880..25166502	Similar to HvPIP2%3B1 protein.	OS02G0631200
OS08G0344600	GCAAGCGC	chr08:15595818..15599090	Similar to Phosphoenolpyruvate/phosphate translocator.	OS08G0345400	OS08G0343300
OS08G0344600	GATCAC	chr08:15595818..15599090	Similar to Phosphoenolpyruvate/phosphate translocator.	OS08G0344100
OS02G0629200	GCGGTA	chr02:25162880..25166502	Similar to HvPIP2%3B1 protein.	OS02G0631200
OS02G0698000	TTGCGCGC	chr02:28701996..28704271	Similar to Phosphoribulokinase, chloroplast precursor (EC 2.7.1.19) (Phosphopentokinase) (PRKase) (PRK).	OS02G0697200	OS02G0698100
OS04G0521100	ACCCCG	chr04:26099273..26101764	Major intrinsic protein family protein.	OS04G0521700
OS11G0171300	GCACTA	chr11:3488768..3491609	Fructose-bisphosphate aldolase, chloroplast precursor (EC 4.1.2.13) (ALDP).	OS11G0169900	OS11G0170400	OS11G0168600	OS11G0170300	OS11G0169100
OS10G0578800	TACACG	chr10:23075424..23079071	LrgB-like protein family protein.	OS10G0577000
OS02G0208100	CACGAA	chr02:6057100..6060267	Similar to plastidic ATP/ADP-transporter.	OS02G0208200
OS03G0267300	ATCGGA	chr03:8841311..8843013	Similar to Chloroplast fructose-1,6-bisphosphatase.	OS03G0267700	OS03G0265900	OS03G0267800
OS11G0171300	CCCAGT	chr11:3488768..3491609	Fructose-bisphosphate aldolase, chloroplast precursor (EC 4.1.2.13) (ALDP).	OS11G0169900	OS11G0170400	OS11G0170300	OS11G0172150	OS11G0169100
OS02G0208100	CGGGTC	chr02:6057100..6060267	Similar to plastidic ATP/ADP-transporter.	OS02G0206700	OS02G0208200
OS03G0267300	GACTGG	chr03:8841311..8843013	Similar to Chloroplast fructose-1,6-bisphosphatase.	OS03G0267700	OS03G0266700	OS03G0265200	OS03G0267800
OS06G0133800	CGTGGG	chr06:1808989..1810092	Similar to Transketolase, chloroplastic.	OS06G0135000
OS03G0862100	CGTGTG	chr03:36394773..36401591	Conserved hypothetical protein.	OS03G0859500	OS03G0861900	OS03G0859800
OS07G0572100	GGCCTA	chr07:23098564..23100449	Similar to Amine oxidase like protein (EC 1.4.3.6) (Copper amine oxidase).	OS07G0571900	OS07G0572300	OS07G0573800	OS07G0573900	OS07G0573600
OS03G0862100	ACGTCC	chr03:36394773..36401591	Conserved hypothetical protein.	OS03G0861900
OS07G0572100	CCTAAC	chr07:23098564..23100449	Similar to Amine oxidase like protein (EC 1.4.3.6) (Copper amine oxidase).	OS07G0570500	OS07G0572000	OS07G0573800	OS07G0573900	OS07G0573100	OS07G0571500
OS11G0171300	TATCGT	chr11:3488768..3491609	Fructose-bisphosphate aldolase, chloroplast precursor (EC 4.1.2.13) (ALDP).	OS11G0169900	OS11G0170400	OS11G0173500	OS11G0171500
OS07G0572100	CCTATC	chr07:23098564..23100449	Similar to Amine oxidase like protein (EC 1.4.3.6) (Copper amine oxidase).	OS07G0571900	OS07G0570500	OS07G0572000	OS07G0572300	OS07G0573100	OS07G0571500	OS07G0573600
OS08G0344600	GATCGC	chr08:15595818..15599090	Similar to Phosphoenolpyruvate/phosphate translocator.	OS08G0343300	OS08G0345400
OS02G0208100	ACCCTG	chr02:6057100..6060267	Similar to plastidic ATP/ADP-transporter.	OS02G0208900	OS02G0208200
OS10G0578800	GATACC	chr10:23075424..23079071	LrgB-like protein family protein.	OS10G0577800
OS04G0521100	CGGACA	chr04:26099273..26101764	Major intrinsic protein family protein.	OS04G0521700
OS08G0562100	AGCGTA	chr08:28141244..28144877	Similar to Sorghum chloroplast CM3 malate dehydrogenase (NADP) (Fragment).	OS08G0560500	OS08G0562700	OS08G0559900
OS07G0572100	CGTTGA	chr07:23098564..23100449	Similar to Amine oxidase like protein (EC 1.4.3.6) (Copper amine oxidase).	OS07G0570500	OS07G0573900	OS07G0571500
OS01G0639900	GTCAAT	chr01:25704919..25705074	Non-protein coding transcript.	OS01G0641700
OS03G0862100	GATCGC	chr03:36394773..36401591	Conserved hypothetical protein.	OS03G0859800	OS03G0860900
OS10G0578800	CGATTG	chr10:23075424..23079071	LrgB-like protein family protein.	OS10G0577800	OS10G0580200
OS03G0218400	GCGTCT	chr03:6233563..6238297	Similar to Hexose transporter.	OS03G0219200
OS08G0344600	AGCTCCGC	chr08:15595818..15599090	Similar to Phosphoenolpyruvate/phosphate translocator.	OS08G0344100
OS02G0698000	CTTGCG	chr02:28701996..28704271	Similar to Phosphoribulokinase, chloroplast precursor (EC 2.7.1.19) (Phosphopentokinase) (PRKase) (PRK).	OS02G0698100
OS02G0208100	GCGTCA	chr02:6057100..6060267	Similar to plastidic ATP/ADP-transporter.	OS02G0206700	OS02G0208900	OS02G0208200
OS01G0639900	CTGACT	chr01:25704919..25705074	Non-protein coding transcript.	OS01G0641700
OS10G0578800	AACAGTTT	chr10:23075424..23079071	LrgB-like protein family protein.	OS10G0580200
OS07G0572100	AGTCTC	chr07:23098564..23100449	Similar to Amine oxidase like protein (EC 1.4.3.6) (Copper amine oxidase).	OS07G0572300	OS07G0573800	OS07G0573900
OS03G0267300	CACAGC	chr03:8841311..8843013	Similar to Chloroplast fructose-1,6-bisphosphatase.	OS03G0267700	OS03G0266700	OS03G0265900	OS03G0267800
OS02G0698000	GCGTAC	chr02:28701996..28704271	Similar to Phosphoribulokinase, chloroplast precursor (EC 2.7.1.19) (Phosphopentokinase) (PRKase) (PRK).	OS02G0698100
OS08G0344600	CGTTAG	chr08:15595818..15599090	Similar to Phosphoenolpyruvate/phosphate translocator.	OS08G0344100
OS01G0639900	TGAGCG	chr01:25704919..25705074	Non-protein coding transcript.	OS01G0641700
OS03G0267300	GACCTA	chr03:8841311..8843013	Similar to Chloroplast fructose-1,6-bisphosphatase.	OS03G0265200	OS03G0268300
[truncated: 147 more rows]
