# Supplementary material for: Evidence for the role of transposons in the recruitment of cis-regulatory motifs during the evolution of C4 photosynthesis
Source: BMC Genomics. 2016 Mar 8;17:201. doi: 10.1186/s12864-016-2519-3 (PMC4782515; doi:10.1186/s12864-016-2519-3)
Supplement: Additional file 5: — Potentially recruited network-derived motifs detected within transcription factor binding sites (TFBS). (XLSX 27 kb) [file 12864_2016_2519_MOESM5_ESM.xlsx]

## Sheet: Sheet1
Additional file 5: Potentially recruited network derived motifs present in transcription factor binding sites (TFBS)
TFBS_ID	TF_Name	Motifs
M00819	Knox3	ATGCGT	CGTGTG	ACCGAT	ACAGAT	AACGAC	TGATAG	TGACAG	GCGTCA	ATCCGT	CGGTCA	GACCGA	GCGTGC	CTGACG	GACGCT	ACGTGACA	GCGGTC	AGGGTC	TGGCGT	AACGTC	CTGTCACG	ATCGGT	CGTGAC	ACGCAT	GTCACG	CACGAA	ACACCT	TCCGTC	ACCGGC	GTCAGT	TACGTC	TGACCT	TGACGT	GTCGGA	TGACGG	TGACGC	CCTGAC	GCTTGA	TCACAG	ACGCTC	TCGATG	TAGTCA	GTGACG	GATCCG	TCTCTG	TCGGAT	CCTAAC	CCGTCA	GACGTA
M01136	Dof	GTACTT
M00345	GAMYB	AACGAC	GCCGTT	TCTGTT	TCGTTA	TCCGTT	ACGGCC	TAACCG	ACCGCG	CGGTTA	TTCCGT	AACGCG	AACGCC	CGCGTT	AACGGC	ACGACA	ACGGAA	GGCGTT	ACTACC
M00501	ANT	ATGCGT	TCCCGA	TATCCC	ACAGAT	TAGGGA	CGGGAT	CGCTTT	CTTACC	GAACCG	AAGCGT	CACGGA	ATCCGT	AAACGC	GGTAAC	GGTAAG	ATCGGG	ATCGGA	CGGGAA	CAGTTA	GGTCCC	ACTGAG	CGCAAT	GAACCGTG	CTTCCC	GGAAGT	GCGTTT	GAAACG	ATCCCG	CCCGAT	ACGCAT	AATTGC	CGACTC	TTCCCAAA	CACGACTC	AAAGCG	GGGAAC	TATCGG	CTCAGT	ATTGCG	CGGTAA	AACGCA	AGTCGT	TTACCG	GGGATC	TCGGTA	GGAGTC	ACGCTT	AACGTG
M00149	SBF-1	GTGTCC	AGTAAC	GTAACC	TCACAG	ATTAAC	TTAACC	CTGTGA
M01130	PBF	TGCTTTAT	GCTTTAGT	CGCTTTAG
M00442	ABF	CGTAAG	CGTGTA	AAGCCC	TCCCGA	CCGGGA	GGCATA	GCGCTA	CTTACG	GCACTA	GTGTCC	GCTTAC	GTTCCG	GCGTGC	TGCGCC	TGGCCG	CGGAAC	TAAGCC	CTGACG	TTGCGC	AGCGCC	GGCAGT	GTCCTG	CGTGGG	ACGTAA	GGGCTT	GTGTAC	TCAGCA	GTCAGT	TACACG	GGTAGA	TGACGT	GTCGGA	TGGACG	GCGCAA	CCCTGA	TGGCAT	CGGGCC	CAGGGC	GCTTGA	CGGACA	TAGCGC	TAGCCA	GTGACG	GCATAC	CGGGGA	GGGGAC	CCACGT	GGCTTA
M01180	SPL14	GTACGG	CTACGGTA	ACTTACGG	CCGTAT	GCCGTA	CCGTAC	CCGTAA	ACCGTATC	ATACGG	ATACGGGA	GACCGTAT	TACGGTAT	ACCGTA	TACGGG	TACGGA	TACGGC	TGTACG	TACCGTAC	GGCCGTAC	CGTACA	TCCGTA	ACGTACGGTA	CCGTAGTG	TAGTACGG	ATTACGGC	CCCGTA	TTACGG	GCTACGGC	TCCGTAAG	GTTACGGC	GCCGTAAT	CCGTACCA
M01188	CBNAC	AAGCGAAC	GCCGCTTG	AAGCCC	CTAGCTTA	ACAAGCTGAT	AAGCGA	AAGCGG	CCGCTT	CCAAGCGA	GAAAGCTC	TCGCTT	GGGCTT	CGGCTTAG	TCGCTTCCCC	TTAAGCCC
M00660	RITA-1	CACACGTG	ACGTAA	ACGTAG	TACGTC	TGACGT	GACGTA	CCACGT	ACGTGA	CTACGT
M00440	CG1	CGTGTA	CGTGAC	GTCACG	TACACG	CCACGT	ACGTGA
M01006	AGP1	ATCTCG	ACAGAT	CAGGAT	TAGATC	GATCCG
M00653	OCSBF-1	CACACGTG	GTAACGTG	GACGTTCT	ACGTGCGA	AACGTCCA	GGACGT	ACGTGACA	AACGTC	GACGTTAC	ATCGACGT	TACGTC	TGACGT	AGACGT	AACGTG	ACGTCC	ACGTCT	GACGTA	GACGTT	ACAACGTG	CCACGT	ACGTGA	CTAACGTG
M01189	CBNAC	AGTACG	AGTACC	TGCTTTAT	TTATCG	TAGGGA	CTTACT	CTTACC	CTTGCG	GCTTAC	GCTTAA	AAGCGA	CCGGCT	AAACGC	GGTAAG	TAAGCG	CAGTTA	TAAGCT	CCGAAC	TAAGCC	CGCAAT	CTTACCGG	TTGCGC	GTTAAG	CTTCCC	GGAAGT	CTTCCG	GCGTTT	TTCGCA	GACTAC	CGCTTACC	ATCGGC	TCGCTT	CTAAGA	ACTAAG	TATCGG	CGTACT	CTTATGGT	ATTGCG	ACCGGC	TAGTAC	CGGTAA	TTCCGC	AACGCG	TTACCG	ACTGCG	CGTAGT	CGCGTT	GCGCAA
M00735	ZAP1	ACCGAT	GACCCG	GCGTCA	CGGTCA	ATCGGTCA	GGGTAT	GACCGA	GATACC	GACGCC	GCGGTC	ACTCGG	ATCGGT	ACCGCG	CGGGTC	ACCGGC	TGACCT	CCGACT	GCGGGT	GGGTCA	TTGACCCG	TGACGC	GGTATC	TAGTCA	GGGCGT	TGACCC	ACGCCC	TTGACG	GATCGG
M00507	TRAB1	TGCCGC	TGCGCC	CCACGT
M01054	bHLH66	CCACGT	ACGTGA
M00788	EmBP-1b	CGTGTA	CTGACG	ATTACG	CGTAAT	ACGTAA	TACACG	TGACGT	CCACGT
M00820	HAHB-4	GAATCA
M01179	CBT	CGTAAG	GAACGC	TGTAAG	CGTGTG	CGTGTA	AATAACGC	CGCAGA	TACCCG	ATCACG	CAACCCGC	GCGTCT	GGCATA	CGCTTT	AATACG	AGACGC	CTTACG	CGAAAG	CACGGA	AAGCGC	GTACGC	GTTCCG	ATACGC	GGGTAG	AAACGC	ATTTCG	AGCGGA	CGGAAC	TCTACG	CGCAAA	GCCTAC	CGCAAT	TCTGTT	GCGTAT	ATTACG	TTTGCG	CGTGAA	CGTGGG	CGTAAT	GCGTTA	GCGTTC	CTTCCG	GCGTTT	GAAACG	AACGTA	CGTTAC	CGTGAT	CGTTAT	ACCGCG
M00441	GBF	CGTGTA	TACACG	TGACGT	GTGACG	CCACGT
M01055	NAC69-1	AGTACG	ATGCGT	CGTAAG	CGTAAC	GTACGG	ATTACGCT	CGTGTG	CGTGTA	GTATCG	TTATCG	GTAGAC	GCGTCA	AATACG	GCCGTA	CTTACG	CCGTAC	CCGTAA	TACCTC	ATGCCG	AAGCGT	CACGGA	ATCCGT	GTACGC	ATACGC	TCTACG	ATGCGTAC	TTGCGT	GATACG	GACGCC	GCGTAT	ATTACG	TGGCGT	TACGCT	TACGCA	CGTAAT	CGTGAC	ACGTAA	CATACG	ACGTAG	TACGGC	ACGCAC	ACGCAA	TGTACG	ACGCAT	GTCACG	GGAAGCGT	CGCAAC	CGACTC
M00942	CPRF-1	CGTGTA	TACACG	CCACGT
M00702	SPF1	AGTAGA	TAGTCA
M00654	OSBZ8	CCAATC	GGCATT	ACGCCT	AGGCGT	TGACGT	TGGCAT	GTGACG	CCACGT
M01114	E2F	GCGAAT	GGAATG	CGGGAA	TCCCGC	ATTCGC
M00366	EmBP-1	CGTAAG	CGTGTG	CGTGTA	CACACGTG	CTTACG	GTGTCC	CTGACG	ACGTAA	TACACG	TCCGTGTC	TGACGT	GTGACG	AACGTG	CCACGT
M01015	PEND	CTTACT	ATAGGA
M01128	SED	GGGTAG	AGGGTA
M00946	TGA1b	TGACGT	GTGACG	CCACGT
M01187	STF1	CGTAAG	CGTGTA	CTTACG	GTCAAT	CTGACG	ACGTTA	AACGTC	CGTGAC	ACGTAA	CATACG	ACGTAG	GTCACG	TAACGT	GTAGCC	GTGTAC	TACACG	TACGTC	TGACGT	CCTGAC	GTGACG	GACGTA	GCATAC	CGTATG	GACGTT	TTGACG	GTCATG	CTACGT
M00404	MADS-B	TATGGC	TAGCCA
M01135	GAMYB	CGTAAC	CCGGGA	TTATCG	AACGAC	GCCGTT	GAACCG	CCGGCT	CGGGAA	TCTGTT	TCGTTA	GTTAAG	CGTTAT	ATCGGC	GGGAAC	TATCGG	AACGGC	CTCGTA	TTACGA	TCACAG	TACGAG	GTTACG	CTGTGA	CGATAA
M00089	Athb-1	CCAATC	AATACG	GGCATT	ATGCCG	ATACGC	GGTAAT	GCGTAT	ATTACC	TACGCT	TTCGAG	AATTACCC	TTACCC	CCCAAT	CGTATT	AGCGTA	CGGCAT
M00479	Alfin1	CGCTTT	AAGCGG	CCGCTT	TGAGCG	GCGGTG	GAAACG	CTACAC	CCTACA	GAGCGG	AAAGCG	TGTAGG	GGAGTG	CGCTCA	ACGCTG	AACGTG	ACCTAC	GGGGAC	CCACGT
M00700	ROM	CGTGTG	TGACGT	CCACGT
M01052	MYB80	ATGCGG	TATCCC	ATTCCG	GCGAAT	GGCATA	GGGTAT	ATACGC	GCGTAT	CGGAAT	CGCATA	CGAATA	TATGCG	TATTCG	AGCATATG	TATACG	CGGATA	CCGCAT	ATTCGC
M00354	Dof3	AAGCCC	CGCTTT	CGAAAG	AAGCGT	AAGCGA	CGGAAA	TCGCTT	GGGCTT	GTACTT	AAAGCG	GCGTAA	TTCCGC	CGCTTTAG	TTACGC	AAGGCG	ACGCTT
M00798	MYBAS1	CGTAAC	GCCGAA	CCGTAA	GCCGTT	GGTAAC	CCGAAC	TCCGTT	GGCAGT	ACGGCC	CGTTAA	CGTTAC	CGTTAT	AGGCAA	TAACGG	ACACCT	AGTAAC	TTACCC	GCCGTTAA	TTAGCG	GTAACG	GTAACC	AACGGC	CCGTTA	TTACGG	CCTAAC	GTTACG	TTAACG	GTTACC	ACTACC	TACCGT	ACGGTA	GGGCAA
M00681	WRKY	CGGTCA	GACCGA	ACTGAG	ACTCGG	CTCAGT	CGAGTA	TACTCG	TGACCAAA	TAGTCA
M00506	LIM1	AAGCCC	TGATAG	CAGTAT	TAAGCC	AGACCC	ATACTG	GCAACT	GGGCTT	TGACGT	CCAGTA	GCTTGA	ACTGGA	GTGACG	TCTCTG	TACTGG	CCACGT	GGCTTA	TTGGAA
M00443	Opaque-2	CGTGTA	GGAATG	TCTACG	ACGTAG	TACACG	TGACGT	CGTAGA	CCACGT	GTCATG	CTACGT
M01021	ID1	TAGGGA	AACGAC	CGCTTT	AATACG	AAGCGA	ATACGA	TAAGCG	CGGAAA	TCGTTA	TCCGTT	TGGCGT	GCGTTA	CGTTAT	TCGCTT	AGAACG	TAACGC	AAAGCG	TTCCGT	AACGCC	ATAGGA	GTCGTA	CGTTCT	ACGACA	CGTATT	ACGGAA	GTCCTTAT	GGCGTT	CGCTTA	GTCCCT
M00945	CPRF-2	CGTGTA	CTGACG	CGTGAG	CGTGGG	TACACG	TGACGT	CTCACG	GTGACG	CCACGT	ACGTGA
M00958	ABI4	GTGCGG	ACGCAC	CCGCAC	CCACTGCACC	CGGCAC
M00635	GT-1	TTCGAC
M00226	P	TACCCG	TACCTC	GGGTAG	GGTAAC	CAGTTA	AGGGTA	TAACCG	CGGTTA	CCTACC	CGGTAG	GGTAGG	GTAGGA	ATTAAC	ACCTAC	CCTAAC	TTAACC	GTTACC	TACCGG	GCTACC	TACCGT	ACGGTA
M01186	STF1	CGTAAG	CGTGTA	GTAGAC	GCGTCA	GGCGTCAC	CTTACG	GCTTAC	GCCTAC	CTGACG	GACGCC	ATTACG	TAGACG	TGGCGT	ACGTTA	AACGTC	CGTAAT	CGTTAC	CGTGAC	ACGTAA	GACGTTAC	ACGTAG	CCTACG	GTCACG	TAACGT	GTAGCC	GTGTAC	GTCTAC	CGTCTA	TACACG	TACGTC	TGACGT	CGTAGG	CGTAGT	GTAACG	TGACGC	TATACG	AGACGT	GTGACG	ACGTCT	GACGTA	GACGTT	TTGACG	GTTACA	CCACGT	ACTACG	GTAGGC	GTCATG	CTACGT
M00010	Opaque-2	GGAATG	TCTACG	ACGTAG	CGTAGA	CCACGT	CTACGT
M00936	HBP-1a	CGTAAG	CTTACG	CTGACG	ACGTAA	CATACG	TACGTC	TGACGT	GTGACG	GACGTA	CGTATG	CCACGT
M00401	ABF1	CGTAAG	AAGCCC	CCGGGA	AACGAC	CTTACG	GAACCG	GTGTCC	GCTTAC	TGGCCG	GATTCG	TAAGCC	CTGACG	ACGTAA	CGAATC	GGGCTT	CGATTC	TCAGCA	TGACGT	CAGCGA	ATTCGG	GCTTGA	GTGACG	CCCCGA	CGGGGA	GGGGAC	CCACGT	CCACGA	GGCTTA	GTCATG
M00697	HBP-1b	CGTAAG	CGTAAC	GCCGAA	CTTACG	GTGTCC	TGGCCG	CTGACG	TAACCG	ACGTAA	CATACG	CGGTTA	TACGTC	TGACGT	GTAAGG	GTAACC	TGGCAT	GTGACG	GACGTA	CGTATG	GTTACG	CCACGT	GTAACCGA
M00937	TGA1a	CGTAAG	TGACTC	GCCGAA	CTTACG	CGAAAG	GCTTAC	TGGCCG	GATTCG	TCTACG	ACGTTA	AACGTC	CGTTAA	ACGTAA	CATACG	ACGTAG	CGAATC	CACGAA	TAACGT	TGACGT	CGTAGA	TCGATG	GTGACG	CGTATG	TTAACG	GACGTT	CCACGT	CTACGT
M01156	BZR1	CGTGTG	CGTGTA	CACACGTG	AACGCACGGG	ACGTGCGA	CGTGGG	TACACG	AACGCACG	TCGTGTGA
M01057	ERF2	TGCGGCCA	TGCGCC	CCTGCGCC	TCCCGC
M00944	CPRF-3	CGTGTA	CTGACG	TACACG	TGACGT	GTGACG	CCACGT
M01164	SQUA	AATACG	TTACGA	CGTATT
M01065	ABZ1	CGTAAG	CGTGTG	CGTGTA	TAAGGC	CACACGTG	CTTACG	GCCTAC	GCCTTA	GGACGT	CGTGGG	ACGTAA	CTACAC	CATACG	ACGTAG	CCTACG	CCTACA	GTGTAC	TGTAGG	TACACG	TACGTC	TGACGT	GTAAGA	GTAAGG	CGTAGG	GTCGTA	TGGCAT	TAAGAC	TATACG	GTGACG	ACGTCC	GACGTA	GCATAC	CGTATG	TTGACG	CCACGT	GTAGGC	CTACGT
M01161	ASR-1	ACCCCAAG	CCCGAAAA	TCCCGA	ACCGAT	AGGGTGAC	GGGACCCT	ATAGGGTC	CTACGGTA	AGACCGCG	ACCGTATC	ATCGGTCA	GACCGA	CACACCGA	GACCGTAT	CCCCAT	ATCGGG	ACCGCCGT	TACCCCGA	GTTTCGGG	GCGGTC	GCGGTA	GCGGTG	AAGTCGGT	TGCGGT	TACGGTAT	AGGGTA	AGGGTC	ACCGTA	GGGGGA	GAACCGTG	ATCGGT	ACCGCG	ACCGCA	GCCCCGAA	CCCGAT	TTTGCGGT	CTGGGA	TACCGTAC	CTGGGT	TTCCCAAA	ACCCTG	ACGTACGGTA	GTGGGT	ACCTGGGA	TAATGGGA	TCGGTA	TCGGGTCA	GCCCACTT
M01133	AG	CTTCCC	AGGCAA	TAGCCA	TTGGAA
M01050	ARR10	GATTCG	GATACG	CGAATC	CCGAATCT	CGTATC
M00355	PBF	CGCTTT	AAGCGC	AAGCGA	AAGTCG	TCGCTT	AAAGCG	GCGCTT
M00943	TAF-1	CGTGTA	CTGACG	CGTGGG	TACACG	TGACGT	GTGACG	AACGTG	CCACGT
M00439	C1	ACCGAT	GTATCG	AACGAC	GAACCG	CAGTTA	AGAACTCT	ATCGGT	TATCGG	ACTGCG	GACCAG	TCGCAG	GAACTC	CATCCG	CGATAC	CCACGT	ACTACC	TGCGAC
[truncated: 56 more columns]
